# Supplementary material for: Evaluating the cytotoxicity and pathogenicity of multi-walled carbon nanotube through weighted gene co-expression network analysis: a nanotoxicogenomics study
Source: BMC Genom Data. 2022 Feb 17;23:12. doi: 10.1186/s12863-022-01031-3 (PMC8851761; doi:10.1186/s12863-022-01031-3)
Supplement: Supplementary file 1 — Additional file 1. [file 12863_2022_1031_MOESM1_ESM.xlsx]

## Sheet: MWCNT_1m
Modules	medianRank.pres	Zsummary.pres
turquoise	24	-0.93
violet	34	-0.74
steelblue	30	-0.65
paleturquoise	27	-0.65
darkgrey	31	-0.57
orange	27	-0.43
skyblue3	28	-0.36
ivory	34	-0.28
white	31	-0.27
lightyellow	31	-0.27
darkred	24	-0.16
lightcyan	29	-0.15
lightsteelblue1	26	-0.13
mediumpurple3	27	-0.087
royalblue	25	-0.068
darkorange	28	-0.042
darkorange2	16	-0.019
orangered4	19	0.3
yellowgreen	19	0.39
greenyellow	26	0.57
grey60	30	0.59
darkolivegreen	13	0.61
darkturquoise	24	0.73
cyan	21	1
black	21	1.3
saddlebrown	14	2.2
brown	25	2.3
sienna3	10	3
lightcyan1	7	3.2
skyblue	14	3.4
floralwhite	6	3.6
gold	12	5
green	14	8.2
magenta	9	12
plum1	8	16
midnightblue	6	18
red	4	28
darkgreen	3	41
purple	1	44
yellow	2	44

## Sheet: MWCNT_6m
Modules	medianRank.pres	Zsummary.pres
lightcyan	43	-1.3
lightgreen	37	-0.92
darkslateblue	43	-0.81
paleturquoise	35	-0.76
thistle2	35	-0.61
sienna3	40	-0.46
violet	33	-0.42
tan	38	-0.38
brown	37	-0.31
darkgrey	40	-0.25
skyblue	39	-0.23
darkorange2	25	-0.06
brown4	34	-0.033
orangered4	36	-0.03
salmon	32	0.0033
darkseagreen4	26	0.039
palevioletred3	27	0.51
lightsteelblue1	29	0.53
saddlebrown	29	0.53
honeydew1	21	0.71
skyblue3	29	0.84
darkolivegreen	32	0.88
darkred	26	0.9
thistle1	26	0.99
white	25	1.5
lavenderblush3	15	2.6
grey60	23	3.3
mediumpurple3	20	3.3
ivory	17	3.4
salmon4	9	4.2
cyan	30	4.4
navajowhite2	6	4.9
yellowgreen	13	5.1
midnightblue	23	5.4
lightpink4	8	5.9
plum1	20	8.1
bisque4	2	8.9
purple	18	9.3
lightyellow	11	11
steelblue	5	11
black	13	14
darkturquoise	8	16
gold	15	18
darkorange	9	23
maroon	4	28
blue	3	36
turquoise	1	41

## Sheet: MWCNT_12m
Modules	medianRank.pres	Zsummary.pres
darkmagenta	21	-0.51
steelblue	19	-0.45
lightcyan	17	-0.36
darkred	20	-0.26
orange	11	-0.17
darkturquoise	25	-0.16
greenyellow	22	-0.096
saddlebrown	22	-0.078
royalblue	23	0.043
paleturquoise	14	0.096
darkgreen	22	0.12
lightyellow	19	0.33
darkolivegreen	17	0.46
white	9	0.67
pink	18	0.73
sienna3	5	0.85
violet	7	0.95
darkgrey	15	1.1
darkorange	10	1.6
cyan	18	1.8
skyblue	4	2.7
grey60	12	3
purple	16	3.2
gold	12	7.5
turquoise	14	7.5
brown	13	9.3
blue	4	23
green	2	35
black	1	39
