# Supplementary material for: Evaluating the cytotoxicity and pathogenicity of multi-walled carbon nanotube through weighted gene co-expression network analysis: a nanotoxicogenomics study
Source: BMC Genom Data. 2022 Feb 17;23:12. doi: 10.1186/s12863-022-01031-3 (PMC8851761; doi:10.1186/s12863-022-01031-3)
Supplement: Supplementary file 5 — Additional file 5. [file 12863_2022_1031_MOESM5_ESM.xlsx]

## Sheet: 1-month exposure
10 µg MWCNT	darkturqouise	#node1	node2	royalblue	#node1	node2	white	#node1	node2		40 µg MWCNT	black	#node1	node2	darkolivegreen	#node1	node2		80 µg MWCNT	darkred	#node1	node2
		Cct7	Cct5		Ccna2	Cdt1		Chmp5	Chmp2a				Fabp2	Cldn2		Pgls	Maml3				Mrps14	Atp5j2
		Mrpl44	Mrps18b		Cyp11a1	Star		Itsn2	Bin1				Fabp2	AI182371		Ncbp2	Rpl32				Lphn2	Lrrcc1
		Capzb	Rltpr		Myo5a	Exoc6		Ubn1	Hist1h1d				Fabp2	Otc		Ncbp2	Nup214				Nedd4	Anapc11
		Atp6v1a	Atp6ap1		Mrps28	Mrpl36		Cyp2c54	Ugt2b35				Fabp2	Apoc2		Ncbp2	Lsm10				Nedd4	Cdc14a
		Shank1	Nlgn1		Creb1	Camk2g		Lyn	Ppp2cb				Fabp2	Cyp1a2		Ncbp2	Rps8				Nedd4	Rab11a
		Pdcd10	Mst4		Agps	Acaa1b		Sf1	Polr2c				Fabp2	Ugt2b5		Ncbp2	Larp1				Nedd4	Ap1g2
		Actb	Vcl		Ccna2	Anapc2		Cd93	Atp8b4				Fabp2	Serpina1a		Dkk3	Nkd1				Nedd4	Scml2
		Golga1	Vps52		Lypd6b	Gpihbp1		Lmo7	Ube2e3				Fabp2	Pck1		Nme4	Gys2				Nedd4	Ccdc15
		Ech1	Hmgcl		Vwf	Pdgfa		Ndufb10	Sdhd				Fabp2	Cyp2d10		Dgkb	Ptprd				Nedd4	Ubl4b
		Figf	Pgf		Glyctk	Pgam1		Polr2c	Polr3b				Fabp2	Pla2g1b		Smarcd3	Ezh2				Nedd4	Mapk1
		Ndufb8	Acad9		Nr5a1	Cyp11a1		Setd2	Polr2c				Psg17	Lypd8		Smarcd3	Ncor1				Nedd4	Oaz1
		Psma3	Bub3		Aldh3a2	Glyctk		Pde2a	Adcy4				Psg17	Psca		Rpl32	Rps8				Nedd4	Trp73
		Ybx1	Cpsf2		Drd2	Bdkrb1		Borcs7	Bloc1s1				Psg17	Art4		Eif2ak2	Ch25h				Nedd4	Fbxw18
		Col18a1	Col17a1		Pdgfa	Thbs4		Rps24	Utp3				Psg17	Cntn4		Eif2ak2	Wdtc1				Sbf2	Rab11a
		Ldlr	M6pr		Cstf2t	Cherp		Adcy4	Polr3b				Psg17	Psg25		Olfr488	Reep1				Sbf2	Cntnap1
		Cpsf2	Ctnnbl1		Cherp	Srsf9		Strip1	Ppp2cb				Psg17	Lair1		Oas1h	Rpl32				Sbf2	Mtmr7
		Figf	Sparc		Ccna2	Psme3		Polr2c	Rbpr2				Psg17	Tpbpb		Oas1h	Rps8				Ttc5	Chek2
		Prl7b1	Prl7d1		Satb2	Chd5		Ugt2b35	Hsd11b1				Psg17	B4galt1		Ezh2	Taf1				Siglece	Ptpn11
		Vps52	M6pr		Spsb4	Anapc2		Ezr	Arhgdia				Psg17	Rap1b		Ezh2	Dot1l				Siglece	Dync1li1
		Lhb	Gphb5		Hecw1	Psme3		Adcy4	Polr2c				Psg17	Ccdc8		Rnf122	Oas1h				Siglece	Mtmr7
		Col18a1	Cts7		Mllt3	Supt6		Ces3b	Akr1c6				Cd5l	Prr11		Med31	Ncor1				Epha8	Ptpn11
		Dcstamp	Tnfsf11		Anapc2	Psme3		Serp2	Spcs2				Cd5l	Zranb3		Taf1	Dot1l				Epha8	Atp13a3
		Col17a1	P4ha3		Ctsd	Acaa1b		Ftsj1	Arl6ip4				Ptpn9	Stard13		Srd5a2	Cyp11b1				Nlgn3	Srpx2
		Txnl4a	Ctnnbl1		Glp2r	Ptger2		Cyp2c54	Akr1c6				Ptpn9	Scube3		Gtf3c2	Taf1				Nlgn3	Usp9y
		Col18a1	P4ha3		S1pr3	Drd2		Sf1	Cox8a				Ptpn9	Mfsd6		Ccl3	Il15				Nlgn3	Cntnap1
		Ybx1	Ctnnbl1		Mlec	Tmbim1		Ces3b	Cyp2c54				Cyp3a44	Nr3c1		Ccl3	Ch25h				Insr	Wt1
		Txnl4a	Ybx1		Cstf2t	Srsf9		Rasl10b	Rer1				Cyp3a44	Gm10639		Reep1	Olfr1036				Insr	Ptpn11
		Txnl4a	Cpsf2		S1pr3	Bdkrb1		Atp2a1	Bin1				Cyp3a44	Hsd3b1		H2afy2	Oas1h				Ptpn11	Wt1
		Haus8	Sclt1		Drd2	Tas2r126		Utp3	Nup54				Cyp3a44	Cyp2d10		H2afy2	Ezh2				Ptpn11	Icosl
		Psma3	Tnfsf11		S1pr3	Tas2r126		Dmd	Atp2a1				Vwa8	Gnat2		H2afy2	Ncor1				Ptpn11	Arhgap5
		Taar6	Gphb5		Tas2r126	Bdkrb1		Wdr62	Cntln				Vwa8	Gnl3l		Olfr1163	Reep1				Ptpn11	Btla
		Apoa5	Shisa5		Spsb4	Tulp4		Rfxank	Chmp5				Vwa8	Ccdc58		Ncor1	Ezh2				Ptpn11	Dab1
		Taar6	Lhb		Tmed7	Napg		Ogt	Gnpnat1				Vwa8	Mrpl24		Ncor1	Taf1				F2	Ptpn11
		Mecom	Ctbp1		Nr5a1	Star		Sf1	Gigyf2				Vwa8	Rpl7		Ncor1	Dot1l				F2	Serpinb3b
		Pmel	Tyrp1		Acss1	Acaa1b		Crmp1	Dpyd				Vwa8	Adcy7		Hoxd1	Ezh2				F2	Gng5
		Capzb	Actb		Ccna2	Fen1		Slc22a2	Slc22a6				Vwa8	Mrto4		Epb42	Rps8				F2	Mif
		Nin	Sclt1		Rrp9	Ddx27		Ido1	Hmox1				Vwa8	Phlpp1		Dmc1	Dot1l				F2	Gp5
		Noc2l	Nop9		Aldh3a2	Acss1		Ugt2b35	Hmox1				Zc4h2	Eda2r		Dmc1	Espl1				F2	S100a10
		Psma3	Cct7		Fen1	Cdt1		Mgll	Ikzf1				Tmem139	Pkd1l2		Nkd1	Maml3				F2	Cyp2a12
		Psma3	Cct5		Mboat2	Mboat1		Wdr44	Hs1bp3				Zfp507	Zfp780b		Nkd1	Ezh2				F2	Tgm2
		Apoa5	Ldlr		Ppp1r1b	Drd2		Enoph1	Gnpnat1				Zfp507	Chd3		Mtf2	Ezh2				F2	Nos3
		Rasgrp4	Rras2		Nxf3	Alyref		Panx1	Dmd				Zfp507	Tnrc18		Mtf2	Dot1l				F2	A2m
		Noc2l	Trmt2b		Tfap2a	Sox10		Dpyd	Hddc2				Zfp507	Stk35		Cast	Inpp5b				F2	Tpsab1
		Gstp2	Ggt1		Mboat2	Gpat2		Slc4a5	Atp2a1				Zfp507	Hif3a		Olfr63	Reep1				F2	Mapk1
		Zfp949	Wdr92		Eif2b3	Rrp9		Slc22a2	Hsd11b1				Defb12	Defb14		Pamr1	Gtf3c2				Ring1	Mrps14
		Figf	Igf1r		Gpat2	Mboat1		Cntln	Arl13b				Med24	Jmjd1c		Uso1	Inpp5b				Ring1	Anapc11
		Ireb2	Glrx5		Tbpl1	Taf9b		Utp3	Ftsj1				Med24	Obfc1		Rps29	Rpl32				Ring1	Btnl2
		Pla2g2f	Cyp4f18		Ing2	Chd5		Rbpr2	Polr3b				Med24	Art4		Rps29	Oas1h				Ring1	Scml2
		Igf1r	Pgf		Wac	Zcchc7		Grid2	Rora				Med24	Med6		Rps29	Rps8				Ring1	Rnf20
		Wdfy4	Wdfy1		Arpp21	Cdt1		Cmss1	Utp3				Med24	Ercc3		Tpp1	Pigo				Ubxn11	Bglap3
		Trmt2b	Nop9		Satb2	Ing2		Dmd	Bin1				Med24	Cdk8		Ch25h	Dot1l				Zfp114	Zbtb25
		Dguok	Acad9		Sgk1	Mllt3		Irx2	Runx1t1				Scn1a	Gabra6		Ch25h	Cyp26c1				Sox6	Wt1
		Col18a1	Pgf		Acss1	Hps3		Ezr	Sdcbp				Scn1a	Unc79		Cyp26c1	Cyp11b1				Sox6	Hnrnpdl
		Tnfsf11	Ggt1		Pde1c	Gucy2c		Tk2	Ndufb10				Scn1a	Tac1		Olfr517	Reep1				Sox6	Myh7b
		Wdr64	Ptchd3		Cstf2t	Rrp9		Utp3	Rnf113a1				Scn1a	Plcb1		Espl1	E030030I06Rik				Gdpd1	Treh
		Eif4e	Ncl		Creb1	Ppp1r1b		Setd2	Six4				Scn1a	Cacna1c		Espl1	Znhit6				Egln3	Atf4
		Actb	Ggt1		Mboat2	Hhatl		Utp3	Polr3b				Scn1a	Chrm2		Espl1	Rragd				Egln3	Prkca
		Aebp1	Trp53tg5		Ppp1r1b	Arpp21		Akr1c6	Hmox1				Scn1a	Cacna1e		Gys2	E030030I06Rik				Tmem14c	Oaz1
		Btbd11	Stab2		Srsf9	Alyref		Akr1c6	Hsd11b1				Scn1a	Shank2		Gys2	Ugt3a2				Anapc11	Ubl4b
		Ybx1	Eif4e		Creb1	Ptger2		Obsl1	Cabcoco1				Scn1a	Calml3		G6pdx	Pgls				Hmgn5	Ypel5
		Grip1	Golga1		Ip6k3	Pcbp4		Ido1	Bin1				Scn1a	Pum2		G6pdx	Aldh1b1				Hmgn5	Parm1
		Apoa5	Psrc1		Vamp1	Napg		Ndufb10	Bloc1s1				Scn1a	Prrt2		G6pdx	Gys2				Hrh3	Tas2r106
		Ndufb8	Mrps18b		Bzrap1	Aass		Ikzf1	Hmox1				Scn1a	Kcnj12		G6pdx	Wdtc1				Hrh3	Cnr1
		Col18a1	Ncl		Fen1	Prkdc		Ndufb10	Cox8a				Krt32	Foxn1		Ugt3a2	Cyp2d11				Hrh3	Gng5
		Tcfl5	Figf		Cherp	Shisa4		Rabep2	Atp2a1				Hils1	Ccer1		Wdtc1	Taf1				Hrh3	S1pr5
		Pmel	H2-K1		Asxl1	Camk2g		Insig1	Thrsp				Hils1	Ube2d2b		Wdtc1	Espl1				Hrh3	Mtg2
		Noc2l	Ctnnbl1		Acpt	Smyd4		Rasl10b	Itsn2				Hils1	Prrt2		Wdtc1	Znhit6				Hrh3	Tpsab1
		Ybx1	Ncl		Creb1	Drd2		Ugt2b35	Akr1c6				Hils1	Clec2m		Olfr1065	Reep1				Cdc14a	Ptpn11
		Shprh	Ube2b		Slc35f1	Hmga2		Arl13b	Itsn2				Dusp15	ENSMUSG00000033111		Pigo	Rragd				Cdc14a	Anapc11
		Prdm8	Mecom		Nol12	Ddx27		Map3k8	Ppp2cb				Tlx2	Loxl4							Cdc14a	Myh7b
		Csf3r	Mpo		Prkdc	Ywhah		Ogt	Ppp2cb				Tlx2	Tal1							Cdc14a	Poli
		Shisa7	Sacm1l		Hibch	Mrpl36		Sf1	Ralyl				Snx15	Rufy2							Havcr2	Ptpn11
		Tnfsf11	Sparc		Il11ra1	Pdgfa		Rabep2	Marveld1				Snx15	Chmp4b							Havcr2	Icosl
		Tyrp1	Igf1r		Ifna6	Il11ra1		Cd93	Lyn				Snx15	Snx18							Havcr2	Btla
		Col18a1	Figf		Ifna12	Il11ra1		Gnpnat1	Gigyf2				Snx15	Mitd1							Havcr2	Flt3
		Shprh	Atad5		Vwf	Atat1		Cox8a	Sdhd				Snx15	Tmem100							Havcr2	Sema4a
		Klrg1	H2-K1		Slc25a33	Ddx27		Setd2	Rbpr2				Snx15	Pik3c3							Slc35a1	Lphn2
		Stau1	Tmem131		Tmem221	Gpr162		Ube2e3	Pex6				Snx15	Anxa4							Slc35a1	Slc35c1
		Sacm1l	Vps52		Uqcrfs1	Mpc2		Prkrip1	Rer1				Snx15	Snx16							Tas2r106	Gng5
		Nasp	Nop9		Nol12	Rrp9		Strip1	Map3k8				Gabra6	Cacna1e							Tas2r106	S1pr5
		Capzb	Efhd2		Nr5a1	Sox10		Cd93	Ikzf1				Gabra6	Crtam							Tarsl2	Mrps14
		Idh2	Ireb2		Rbms3	Shisa4		Cmss1	Ftsj1				Slc36a3	Unc79							Tarsl2	Zfp114
		Nr1i2	Hnf4a		Cherp	Corin		Cntln	Cabcoco1				Slc36a3	H2-DMa							Tarsl2	Zbtb25
		Omd	Sparc		Hps3	Acaa1b		Lyn	Ikzf1				Slc36a3	Pcdhb6							Tarsl2	Mtg2
		Cubn	Ldlr		Tbpl1	Sgk1		Polr2c	Dpyd				Slc36a3	Dtd1							Tarsl2	Sars
		Stxbp1	Exoc4		Drd2	Gabrb2		Bhlhe23	Irx2				Slc36a3	Slc22a20							Btnl2	Sbf2
		Magea10	Pmel		Mafa	Psme3		Sf1	Cdkn2aip				Unc79	Tac1							Btnl2	Ly6g5b
		Scgb1b24	Scgb2b2		Gpr26	Gpr162		Crmp1	Nsg2				Unc79	Cacna1e							Iqcg	Efcab6
		Vmn2r99	Vmn1r193		Mllt3	Tulp4		Cd93	Ezr				Dhcr24	Soat1							Sae1	Ubl4b
		Zbtb10	Dusp10		Vwf	Procr		Dmd	Lmo7				Stx18	Copa							Cwh43	Esrp1
		Col4a3bp	Sacm1l		Creb1	Sgk1		Rad54b	Poln				Irgm1	Stat1							Cacna1f	Efcab6
		Mybpc3	Capzb		Uxs1	Ptar1		Arl13b	Foxa2				Irgm1	Parp9							Mthfd1	Chek2
		Elf4	Tbk1		Zdhhc1	Dus2		Atp2a1	Trpc4				Irgm1	Cxcl9							Mthfd1	Cntnap1
		Actb	Cct5		Creb1	Hps3		C1qtnf7	Mtx2				Irgm1	Nod2							Mthfd1	Sars
		Eif4e	Igf1r		Mboat2	Hps3		Adcy4	Cd93				Irgm1	Pik3c3							Mthfd1	Gart
		Rras2	Map2k5		C1rb	Cfhr1		Panx1	Alcam				Dlx1	Scn1a							Mthfd1	Glul
		Bub3	Tspyl5		Cdk17	Ccna2		Chmp2a	Pex6				Dlx1	Foxb1							Rsu1	Lphn2
		Actb	Cct7		Cdk17	Cdt1		Ubr3	Ube2e3				Dlx1	Nrp2							Sec31b	Hnrnpdl
		Cdk7	Bub3		Slc25a33	Rrp9		Dmd	Ezr				Dlx1	Elfn2							Mrps18a	Mrps14
		Psma3	Oas1g		Mast3	Ppp1r1b		Polr3b	Rad54b				Dlx1	Crb2							Mrps18a	Tarsl2
		Txnl4a	Wdfy1		Creb1	Sox10		Polr2c	Rad54b				Dlx1	Hoxb13							Mrps18a	Rps15
		Ccl17	Irf4		Slc2a1	Pgam1		Dpyd	Ugt2b35				Dlx1	Cntn4							Mrps18a	Wdr12
		Idh2	Glrx5		Nr5a1	Elp2		Ezr	Lyn				Dlx1	Otx2							Casp7	Atf4
		Wdr64	Pdcd10		Sgk1	Prkdc		Setd2	Ikzf1				Dlx1	Bdnf							Casp7	Chek2
		Shank1	Shisa7		Creb1	Nr5a1		Setd2	Rad54b				Dlx1	Cdkn1c							Casp7	Cul1
		Ctbp1	Golga1		Tbpl1	Mllt3		Polr2c	Tango6				Dlx1	Vax1							Casp7	Mapk1
		Actb	Eif4e		Xpo6	Supt6		Fam110a	Ido1				Dlx1	Sertad4							Casp7	Trp73
		Actb	Igf1r		Creb1	Trpm7		Mgll	Pgpep1				Ippk	Ip6k1							Pdk4	Insr
		Scn1b	Stxbp1		Mboat2	Lypd6b		Cyp2c54	Dpyd				Ippk	Rpl7							Pdk4	Mettl21c
		Prdm8	Tcfl5		Inhba	Cyp11a1		Pde2a	Itsn2				Ippk	Gprin2							Pdk4	Gart
		Shank1	Sacm1l		Lamtor5	Prkdc		Ppp2cb	Nr2f6				Schip1	Arhgef16							Pdk4	Glul
		Nin	Pmel		Creb1	Fyn		Fam172a	Tex264				Schip1	Klf12							Dync1li1	Trak1
		Bub3	Cct7		Slc35f1	Slc35b3		Scamp3	Mtx2				H2-DMa	Cxcl9							Klhl8	Cul1
		Scn1b	Hapln4		Chd5	Supt6		Cyp2c54	Akr1c12				H2-DMa	Actr1a							Ap1g2	Sec31b
		Col18a1	Sparc		Aass	Get4		Obsl1	Clec1a				H2-DMa	H2-M10.4							Ap1g2	Ccrl2
		Grip1	Shank1		Aldh3a2	Acaa1b		Foxa2	Hoxc6				Rhox4b	Arhgap36							Ap1g2	Dnm3
		Exoc4	Mrps18b		Creb1	Nlrc4		Rad54b	Ube2e3				Rhox4b	Otx2							Chek2	Cdc14a
		Ndufb8	Dguok		Myo5a	Hps3		Cyp2c54	Hsd11b1				Gab2	Rasa1							Chek2	Aptx
		Ndst1	Scgb2b2		Star	Hps3		Mgll	Hmox1				Gab2	Src							Chek2	Poli
		Ahcy	Tbk1		Asxl1	Mllt3		Arl13b	Arhgdia				Gab2	Pik3r2							Chek2	Trp73
		Atp6v1a	Actb		Gpat2	Hps3		Dpyd	Pex6				Gab2	Lck							Hr	Gart
		Apoa5	Nr1i2		Creb1	Cyp11a1		Ppp2cb	Cabp7				Gab2	Ptpre							Scml2	Oaz1
		Actb	Sacm1l		Ms4a7	Igsf6		Polr3b	Ubn1				Gab2	Hras							Psip1	Wt1
		Nlgn1	Shisa7		Mms19	Tmub2		Crtc3	Mgll				Stard13	Unc79							Psip1	Hmgn5
		Stau1	Mrpl44		Aldh3a2	Agps		Obsl1	Cabp7				Stard13	Gsdmc							Psip1	Hnrnpdl
		Egfem1	Mecom		Rnf26	Cherp		Ido1	Alcam				Stard13	Rasa1							Psip1	Dpy30
		Card6	Bik		Tmed7	Fam49a		Rasl10b	Arhgdia				Stard13	Ptprs							Ubqln4	Mrps14
		Farp2	Exoc4		Mboat2	Mpc2		Polr3b	Dpyd				Stard13	Dcaf12l1							Ubqln4	Nedd4
		Taar6	Rras2		Mms19	Aass		Setd2	Polr3b				Stard13	Slc25a40							Ubqln4	Anapc11
		Bub3	Nasp		Kbp	Sox10		C4b	Chmp2a				Stard13	Arhgap1							Ubqln4	Sae1
		Dym	Papss1		Ism1	Spata31d1b		Lmo7	Itsn2				Stoml2	Park7							Ubqln4	Cul1
		Inip	Cpsf2		Drd2	Camk2g		Setd2	Ogt				Stoml2	Cct6a							Ubqln4	Usp9y
		Actb	Tmem131		Wdr20	Usp13		Dmd	Alcam				Stoml2	Mrps11							Ubqln4	Rps15
		Omd	Hapln4		Cstf2t	Xpo6		Lyn	Trpc4				Stoml2	Tsfm							Lrrcc1	Fam98c
		Cox10	Ndufb8		Uqcrfs1	Pgam1		Insig1	Chmp2a				Tac1	Cacna1e							Crip2	Tgm2
		Cox10	Acad9		Hibch	Acaa1b		Ube2e3	Itpkc				Tmem126b	Ndufb6							Sec11c	Mrps14
		Mst4	Cct5		Tekt2	Dnah9		Ezr	Trpc4				Tmem126b	Tmem70							Sec11c	Acot8
		Mst4	Cct7		Myom1	Murc		Tbc1d30	Bin1				U2af1	Zc3hav1l							Crygc	Eif4e1b
		Apoa5	Hnf4a		Inpp5e	Cep97		Dpyd	Akr1c6				U2af1	Rnps1							Myl6b	Iqcg
		Cubn	Slc39a4		Sord	Glyctk		Thrsp	Hsd11b1				U2af1	Tial1							Myl6b	Frem2
		Noc2l	Ncl		Nr5a1	Dus2							U2af1	Cct6a							Myl6b	Myh7b
		Ube2b	Atad5		Slc25a33	Slc52a2							U2af1	Cct8							Tbx10	Tgm2
		Wdr64	Mst4		Alyref	Supt6							U2af1	Otx2							Ccdc15	Scml2
		Zmym1	Tspyl5		Creb1	Star							U2af1	Rad21							Ccdc15	Oaz1
		Ccdc73	Spata19		Aldh3a2	Hps3							U2af1	Nop58							Ccdc15	Trhde
		Dcstamp	Atp6ap1		Gpr35	Gpr22							U2af1	Cd2bp2							Cnr1	Nlgn3
		Lhb	Hesx1		Speer4e	Xlr							U2af1	Hras							Cnr1	Tas2r106
		Cox10	Dguok		Olfr731	Gpat2							Snrnp27	Ddx23							Cnr1	Gng5
		Ireb2	Slc46a1		Hps3	Pgam1							Snrnp27	Rnps1							Cnr1	Crh
		Xpnpep1	Glrx5		Hamp	Slc22a17							Snrnp27	Pqbp1							Cnr1	S1pr5
		Fem1b	Pdia5		Zcchc7	Xpo6							Snrnp27	Rwdd2a							Cnr1	Mapk1
		Mag	Pmp2		Sgk1	Slc26a4							Snrnp27	Srp54a							Ly6g6d	Btnl2
		Taar6	Grik3		S1pr3	Procr							Snrnp27	Srrm1							Ly6g6d	Prss21
		Vcl	Sparc		Nt5dc3	Mad1l1							Snrnp27	Anxa4							Ly6g6d	Ly6g5b
		Mybpc3	Vcl		Grid2ip	Fyn							Snrnp27	Cd2bp2							Gpx2	Ccrl2
		Bloc1s3	Tyrp1		Setd3	Smyd4							Snrnp27	Eif3k							Fchsd2	Dnm3
		Grip1	Grik3		Vwf	Thbs4							Foxb1	Grhl3							Gss	Gpx2
		Rufy1	Dguok		Ing2	Mllt3							Foxb1	Otx2							Gss	Glul
		Golga1	Map2k5		Nxf3	Xpo6							Foxb1	Pkd1l2							Klk1b26	Cyp2a12
		Psrc1	Ldlr		Tbpl1	Supt6							Foxb1	Vax1							Spink3	Esrp1
		Mag	Kcnj10		Creb1	Agps							Bnip3	Bcl2l11							Ifrd1	Zscan22
		Ppm1n	Cct5		Slc25a33	Mpc2							Bnip3	Pfkfb3							Ifrd1	Cul1
		Ncoa5	Ncl		Rrp9	Elp2							Bnip3	Pik3c3							Pus3	Sars
		Atp6v1a	Sacm1l		Mllt3	Slc26a4							Bnip3	Gbe1							Hnrnpdl	Eif4e1b
		Ldlr	Mpo		Lce3e	Kbp							Bnip3	Hif3a							Ankrd39	Rab11a
		Actb	Tnfsf11		Agps	Hps3							Scube3	Ptcd3							Ankrd39	Myl6b
		Klrg1	Irf4		Lrrtm3	Arpp21							Otud5	Traf7							Ypel5	Trhde
		Nlgn1	Sacm1l		Nxf3	Supt6							Otud5	Usp24							Rnf20	Nedd4
		Noc2l	Fkbp6		Mast3	Arpp21							Otud5	Trim23							Rnf20	Chek2
		Wdr64	Cct7		Slc25a33	Dusp26							Otud5	Yaf2							Rnf20	Dpy30
		Ldlr	Igf1r		Vwf	Gja4							Otud5	Rnf125							Rnf20	Eif4e1b
		Cln3	Syngr2		Cdk17	Mob1b							Otud5	Usp5							Secisbp2l	Sars
		Mpo	Ggt1		Ism1	Tspan33							Ttc30a1	Ttc30b							Trak1	Dnm3
		Mybpc3	Myot		Slc22a17	Slc52a2							Mov10	Arhgap32							Gng5	Cacna1f
		Zdhhc2	Ogfrl1		Sgk1	Errfi1							Mov10	Drosha							Gng5	S1pr5
		H2-K1	Irf4		Phlda1	Acpt							Mov10	Tceb1							Dek	Hmgn5
		Actb	Mpo		Slc25a33	Errfi1							Mov10	Pum2							Dek	Psip1
		Nasp	Recql5		Ip6k3	Prkdc							Stk16	Csnk1g1							Dek	Cul1
		Ldlr	Hnf4a		Mms19	Fen1							Stk16	Ip6k1							Dek	Flt3
		P4ha3	Pdia5		Slc22a17	Cep97							Stk16	Pptc7							Hmcn1	Frem2
		Idh2	Hmgcl		Gpr22	Gpr162							Mcm9	Msh3							Hmcn1	Myh7b
		Shprh	Recql5		Acss1	Pgam1							Mcm9	Tfdp2							Katnbl1	Raly
		Wdfy1	Mst4		Slc2a1	Hps3							Mcm9	Hist1h4n							Cul1	Nedd4
		Irf4	Tyrp1		Ccna2	Prkdc							Mcm9	Wdhd1							Cul1	Anapc11
		Nfat5	Tnfsf11		Dennd6a	Clcn4-2							Mcm9	Gm17296							Cul1	Cdc14a
		Ralgapa2	Rras2		Myo5a	Grid2ip							Lypd8	Cntn4							Cul1	Sae1
		Grip1	Exoc4		Zcchc7	Ddx27							Umod	Slc12a3							Cul1	Chek2
		Hnf4a	Igf1r		Sgk1	Cdk17							Umod	Gpsm3							Cul1	Ubl4b
		Elf4	AW551984		Sord	Aass							Brd9	Nfe2l1							Cul1	Dpy30
		Ncl	Cct5		Tbpl1	Wdr20							Brd9	Actl6b							Cul1	Fbxw18
		Msantd3	Sacm1l		Nt5dc3	Gabrb2							Brd9	Baz2b							Defa17	Crip2
		Nfat5	Irf4		Sord	Aldh3a2							Tmem30c	Fmnl2							Crh	Gng5
		Chst12	Stac		Sord	Gfod1							Tmem30c	Ankle1							Crh	Tpsab1
		Bub3	Cct5		Fen1	Ip6k3							Tmem30c	Crb2							Gli1	Sox6
		Shank1	Ireb2		Nek5	Cep97							Tmem30c	Tmem39b							Gli1	Chek2
		Syngr2	Stk31		Wac	Nufip2							Tmem30c	Col4a6							Gli1	Cul1
		Preb	Irf4		Gpr35	Uxs1							Tmem30c	Atp2c2							Gli1	Cc2d2a
		Msantd3	Fem1b		Wac	Cstf2t							Tmem30c	Dixdc1							Gli1	Esrp1
		Wdfy1	Atp6ap1		Cfhr1	Corin							Rad17	Mcm9							Gli1	Dbx2
		Noc2l	Cpsf2		Mboat1	Hhatl							Rad17	Tdp2							Gli1	Mapk1
		Actb	Vps52		Exoc6	Vamp1							Rad17	Esf1							Gli1	Trp73
		Stxbp1	Mapk8ip3		Sord	Tmbim1							Rad17	Obfc1							Parm1	Mettl21c
		Actb	Ldlr		Mms19	Arhgdib							Rad17	Msh3							Cc2d2a	Rab11a
		Dact2	Fkbp6		Drd2	Ptger2							Rad17	Pola2							Cc2d2a	Fam98c
		Card6	Stab2		Wdr20	Anapc2							Rad17	Tceb1							Uqcc2	Anapc11
		Ahcy	Cct7		Zfp784	Vamp1							Rad17	Rad9a							Uqcc2	Spata31
		Golga1	M6pr		Drd2	Arpp21							Rad17	Gins3							Uqcc2	Dpy30
		Wdfy1	Bub3		Fyn	Sdc3							Rad17	Rtel1							Uqcc2	Cox6b1
		Nasp	Ncl		Plac1	Slc52a2							Rad17	Rad21							Uqcc2	Tmem256
		Palm2Akap2	Rras2		Dffb	Bcl2l2							Rad17	Wdhd1							Angptl2	F2
		Acad9	Elovl1		Mms19	Manba							Rad17	Cdc16							S1pr5	Prr5l
		Wdfy4	H2-K1		Nek5	Ttll13							Rad17	Ercc3							Ubxn2b	Nlgn3
		Mag	Ogfrl1		Nxf3	Dmrtc1a							Rad17	Zranb3							Ubxn2b	Ubxn11
		Stau1	Ybx1		Ces2h	Dus2							Rad17	Cdk8							Ubxn2b	Sdr16c6
		Slc39a4	Slc46a1		Cyp11a1	Hps3							Tram1l1	Luzp2							Taar1	Gng5
		Tnfsf11	Mpo		Drd2	Pknox2							Vamp2	Stx18							Taar1	Crh
		Cct7	Ncl		Nlrc4	Casp12							Vamp2	Tac1							Fkbp3	Mrps14
		Papss1	Nr1i2		Ctsd	Lvrn							Vamp2	Arfgap1							Fkbp3	Psip1
		Atp6v1a	Cct5		Sord	Casp12							Vamp2	Rapgef4							Fkbp3	Myl6b
		Atp6v1a	Phkg2		Cdk17	Fen1							Vamp2	Rab6a							Fkbp3	Ppp4c
		Bub3	Tubb1		Phlda1	Cherp							Vamp2	Scgb2b27							Arhgef19	Fchsd2
		Bloc1s3	Exoc4		Apmap	Ddx27							Vamp2	Cacna1c							Arhgef19	Rhot1
		Mag	Hes5		Rrp9	Dus2							Vamp2	Park7							Arhgef19	Rras
		Wdr64	Cct5		Celf2	Srsf9							Vamp2	Chrm2							Cldn22	Cldn34c4
		Hmgcl	Irf4		Slc35f1	Atp1b1							Vamp2	Slc18b1							Mif	Rps15
		Ireb2	Hmgcl		Wac	Srsf9							Vamp2	Tspan6							Mif	Mapk1
		Psma3	Rras2		Tenm3	Arhgef10l							Vamp2	Ptprn2							Hrh2	Hrh3
		Phkg2	Dguok		Taf9b	Wdr20							Vamp2	Cplx3							Hrh2	Gng5
		Shank1	Stxbp1		Creb1	Tfap2a							Vamp2	Src							Hrh2	Crh
		Recql5	Atad5		Nrl	Ush1g							Vamp2	Ppfia2							Hrh2	Taar1
		Dym	Hesx1		Dffb	Casp12							Vamp2	Snx18							Hrh2	Tpsab1
		Capzb	Tubb1		Lvrn	Cep97							Vamp2	Ppt2							Hdgf	Casp7
		Apoa5	Sowaha		Alyref	Fen1							Vamp2	Scand1							Crygf	Crygc
		Cct7	Tubb1		Casp12	Bcl2l2							Vamp2	Bdnf							Rarres1	Mettl21c
		Wdr64	Wdfy1		Mast3	Pdgfa							Vamp2	Gm10639							Dbx2	Tomt
		Wdfy4	Txnl4a		Mast3	Ccna2							Vamp2	Prrt2							Gtpbp1	Izumo3
		Mrpl44	Cct5		Taf9b	Mllt3							Vamp2	Cask							Gtpbp1	Gp5
		Ralgapa2	Ech1		Mms19	Mboat2							Vamp2	Syt7							Mtg2	Mocs1
		Actb	Exoc4		Camk2g	Mad1l1							Vamp2	Hras							Usp9y	Acot8
		Ybx1	Igf1r		Mast3	Lrrtm2							Arfgap1	Vwa8							Usp9y	Ubl4b
		Klf15	Sparc		Rrp9	Tbrg4							Arfgap1	Rab6a							Raly	Eif4e1b
		Cct7	Tmem116		Sord	Hps3							Arfgap1	Trim23							Phkb	Svil
		Actb	Tubb1		C1rb	Vwf							Arfgap1	Copa							Phkb	Mpped2
		Tnfsf11	Igf1r		Nrl	Rgr							Arfgap1	Tmed2							Gp5	Lphn2
		Ldlr	Nr1i2		Slc25a33	Slc35f1							Arfgap1	Soat1							Gp5	Myh7b
		Ahcy	Cct5		Tbpl1	Chd5							Arfgap1	Actr1a							S100a10	Gtpbp1
		Cox10	Ireb2		Prkdc	Xpo6							Arfgap1	Rasl12							S100a10	Gp5
		Ybx1	Cct5		Cstf2t	Alyref							Arfgap1	Rbm15b							Dnm3	Ptpn11
		Kmt2a	Mecom		Hmga2	Ccna2							Arfgap1	ENSMUSG00000073158							Dnm3	Rab11a
		Actb	Hnf4a		Mms19	Agps							Arfgap1	Phlpp1							Dnm3	Atf4
		Oas1g	Ube2b		Ppp1r1b	Camk2g							Map3k12	Atf3							Dnm3	Myh7b
		Ireb2	Tbk1		Asic2	Gabrb2							Map3k12	Map3k9							Ubl4b	Mrps14
		Grip1	Nlgn1		Slc35f1	Nt5dc3							Map3k12	Pik3r2							Ubl4b	Poli
		Shank1	Grik3		Cyp2a4	Gpihbp1							Map3k12	Hras							Ctsc	Serpinb3b
		Tmem131	H2-K1		Ppp1r1b	Gabrb2							Rapgef4	Plcb1							Ctsc	Hmgn5
		Actb	Cabp1		Tmem221	Tas2r126							Rapgef4	Rap1gap							Ctsc	Cts3
		Stau1	Eif4e		Usp13	Murc							Rapgef4	Shank2							Ctsc	Tgm2
		Psma3	Actb		Il11ra1	Gpr162							Rapgef4	Cntn4							Ctsc	Mcpt4
		Nfat5	Klf15		Hecw1	Prkdc							Rapgef4	Adcy7							Ctsc	Tpsab1
		Capzb	Dguok		Thbs4	Gabrb2							Cldn2	Serpina1a							Ctsc	Mapk1
		Mag	Actb		Tmed7	Cnpy4							Cldn2	Gjb2							Gdf15	Atf4
		Stau1	Ncl		Apmap	Mrpl36							Cox6c	Atp5g2							Olfr424	Tas2r106
		Capzb	Zdhhc2		Hecw1	Kbp							Cox6c	Ndufb6							Xk	Prkca
		Map2k5	Igf1r		Pcbp4	Prkdc							Cox6c	Aicda							Chst13	Frem2
		Wdr64	Ppm1n		Wac	Celf2							Cox6c	Ndufa10							Sars	Mrps14
		Ireb2	Acad9		Sgk1	Ywhah							Cox6c	Pomp							Sars	Atf4
		Mybpc3	Actb		Hibch	Mrps28							Slc17a3	Ugt2b5							Sars	Mtg2
		Lipt2	Hmgcl		Uqcrfs1	Atp1b1							Slc17a3	Serpina1a							Pgk2	Scml2
		Tmem116	Cct5		Dennd6a	Ywhah							Slc17a3	Gbe1							Pgk2	Mtg2
		Chst12	Vps52		Cnpy4	Rars2							Slc17a3	Cyp2d10							Pgk2	Ubl4b
		Atp6v1a	Ahcy		Dnah9	Cep97							Plcb1	Tac1							Pgk2	Sars
		Kmt2a	Actb		Get4	Wrnip1							Plcb1	Cacna1c							Pgk2	Rps15
		Shank1	Map2k5		Creb1	Ccna2							Plcb1	Cacna1e							Pgk2	Mapk1
		Kmt2a	Prdm8		Inpp5e	Fyn							Plcb1	Cysltr1							Pgk2	Glul
		Aebp1	Sparc		Elp2	Ddx27							Plcb1	Adcy7							Car5b	Usp9y
		Ldlr	Ggt1		Agps	Manba							Plcb1	Pik3c3							Tgm2	Mocs1
		AW551984	Klf15		Ing2	Prkdc							Plcb1	Prrt2							Tgm2	Ccrl2
		Ech1	Pdia5		Fen1	Pcbp4							Gsdmc	Fam129a							Cox6b1	Atp5j2
		Glrx5	Ube2b		Fgfbp1	Lvrn							Sbno1	Il1rap							Cox6b1	Tmem256
		Zak	Map2k5		Fblim1	Clcn4-2							Prl	Tac1							Rhot1	Ring1
		Scn1b	Kcne4		Slc52a2	Tmbim1							Prl	Gm10639							Rhot1	Trak1
		Actb	Ncl		Ywhah	Clcn4-2							Fam129b	Lair1							Rhot1	Arhgap5
		Wdfy4	Mtnr1a		Sord	Lipt1							Ash2l	Chd3							Rhot1	Dnm3
		Wdfy4	Gtpbp6		Taf9b	Prkdc							Ash2l	Baz2b							Rhot1	A2m
		Hmgcl	Acad9		Dusp26	Phyhip							Vmn1r184	Nlrp9a							Rhot1	Frem2
		Actb	Ndufb8		Fen1	Ywhah							Vmn1r184	Nlrp4a							Rhot1	Arhgap31
		Actb	H2-K1		Tenm3	Spsb4							Angptl1	Gm6484							Nos3	Insr
		Ahcy	Ncl		Zcchc7	Hibch							Elfn2	Tnr							Nos3	Ptpn11
		Cubn	Slc46a1		Wac	Xpo6							Elfn2	Fmnl2							Nos3	Cnr1
		Oas1g	Tbk1		Hnf4g	Acpt							Elfn2	Vax1							Nos3	Efcab6
		Xpnpep1	Tmem116		Lce3e	Errfi1							Plcb2	Tac1							Nos3	Mapk1
		Msantd3	Pdia5		Ctsd	Hps3							Plcb2	Plcb1							Nos3	Glul
		Pla2g2f	Pgf		Sdc3	Gpr162							Plcb2	Cysltr1							Gm608	Mrps14
		Ccl17	H2-K1		Pdgfa	Arhgef10l							Plcb2	Adcy7							Rras	Ptpn11
		Wdfy4	Tmc3		Kcnc2	Gabrb2							Plcb2	Pik3c3							Rras	Gng5
		Frmd5	Scn1b		Vwf	Corin							Pcmtd2	Plcb1							Rras	Arhgap5
		Fam131b	Dzank1		Ces2h	Tekt2							Pcmtd2	Tdp2							Rras	Dock2
		Glrx5	Slc46a1		Pgam1	Ckmt1							Pcmtd2	Trim23							Rras	Prkca
		Lipt2	Glrx5		Mboat2	Agps							Pcmtd2	Mtr							Rras	Mapk1
		Actb	Stxbp1		Camk2g	Vamp1							Pcmtd2	Amd1							Rras	Garnl3
		Map2k5	Tbk1		Celf2	Myom1							Pcmtd2	Aldh6a1							Treh	Mep1b
		Elf4	Irf4		Wdr20	Mad1l1							Pcmtd2	Mthfr							Treh	Trhde
		Dusp10	Map2k5		Bdkrb1	Mr1							Zc3hav1l	Ndufb6							Treh	Glul
		Arhgap26	Nsmaf		Gpr35	Gpr162							Atf3	Tac1							Rps15	Mrps14
		Atp6v1a	Txndc16		Vwf	Gpihbp1							Atf3	P2rx3							Rps15	Ubl4b
		Rras2	Igf1r		Wdr20	Cdk17							Atf3	Traf7							Rps15	Sars
		Nin	Ybx1		Bbs7	Tulp4							Atf3	Bcl2l11							Rps15	Eif4e1b
		Grip1	Stk31		Vwf	Hps3							Atf3	Stat1							Atp13a3	Acbd5
		Wdfy4	Tubb1		Cstf2t	Nxf3							Atf3	Uchl1							Prss21	Nlgn3
		Mapk8ip3	Phkg2		Grid2ip	Hecw1							Atf3	Plp1							Prss21	Pgk2
		Atp6v1a	Pdia5		Ctsd	Capn5							Atf3	Klf10							Ppp4c	Nedd4
		Spaca4	Lhb		Satb2	Murc							Atf3	Src							Ppp4c	Chek2
		Kcnj10	Grik3		Pcdh8	Heyl							Atf3	Bdnf							Ppp4c	Efcab6
		Actb	Efhd2		Fen1	Wrnip1							Ccr1	Chrm2							Ppp4c	Mapk1
		Arhgap26	Acad9		Lrrtm2	Gabrb2							Ccr1	Stat1							Ppp4c	Glul
		Mycbp	Cts7		Bfsp2	Arpp21							Ccr1	Ccl21a							Flt3	Wt1
		Actb	Rras2		Ctsd	Nlrc4							Ccr1	Prf1							Flt3	Ptpn11
		Pdcd10	Map2k5		Tmed7	Star							Ccr1	Tspan6							Flt3	Icosl
		Omd	Mst4		Pcdh7	Slc22a17							Ccr1	Cxcl9							Flt3	Dock2
		Cpsf2	Cct5		Tenm3	Foxs1							Ccr1	Src							Flt3	Mapk1
		Cpsf2	Ncl		Hecw1	Chd5							Ccr1	Fcgr2b							Frem2	Myh7b
		Atp6v1a	Idh2		Bbs7	Ush1g							Ccr1	Pdyn							Mcpt4	Tpsab1
		Kmt2a	Shprh		Ccna2	Tbrg4							Ccr1	Tas2r108							Prkca	Atf4
		Map2k5	Ppm1n		Hmga1-rs1	Rgr							Ccr1	Gnat3							Prkca	Gng5
		Stxbp1	Atp6ap1		Nufip2	Camk2g							Ccr1	Selp							Prkca	Mapk1
		Mtnr1a	Omd		Glyctk	Aass							Ccr1	Lck							Prkca	Glul
					Creb1	Smyd4							Ccr1	Gpsm3							Prkca	Myh7b
					Anapc2	Mpc2							Zfp729a	Prss50							Myb	Wt1
					Hibch	Psme3							Amotl2	Lats1							Myb	Ring1
					Uqcrfs1	Hps3							Amotl2	Gm10639							Myb	Sox6
					Drd2	Gfod1							Amotl2	Anxa4							Myb	Sae1
					Satb2	Sox10							Amotl2	Timm17a							Myb	Psip1
					Hibch	Uqcrfs1							Astn2	Carns1							Myb	Cul1
					Gja4	Atp1b1							Astn2	Shank2							Myb	Flt3
					Ush1g	Prkdc							Astn2	Cntn4							Myb	Gart
					Bbs7	Fgfbp1							Astn2	Acsf2							Myb	Mapk1
					Gpr22	Ckmt1							Astn2	Nop58							Myb	Cct8l1
					Fen1	Elp2							Astn2	Arhgap21							Myb	Flt4
					Spsb4	Ptger2							Nkap	Rnps1							Gart	Ptpn11
					Cdk17	Uqcrfs1							Nkap	Chd7							Gart	F2
					Zfp277	Bdkrb1							Nkap	Ptcd3							Gart	Slc35a1
					Chd5	Prkdc							Nkap	Lck							Gart	Sae1
					Fyn	Slc2a1							Itga8	Tnr							Gart	Sec31b
					Sox10	Hyal4							Itga8	Hoxd11							Gart	Rab11a
					Aldh3a2	Gabrb2							Itga8	Bcar3							Gart	Hsd3b2
					Fblim1	Ssh2							Itga8	Actn2							Gart	Pus3
													Itga8	Crb2							Gart	Tomt
													Itga8	Src							Gart	Arhgap5
													Itga8	Col4a6							Gart	Dock2
													Itga8	Lama1							Gart	Sars
													Itga8	Clec18a							Gart	Pgk2
													Itga8	Fbln1							Gart	Sdr16c6
													Mfsd6	Unc79							Gart	Rras
													Napsa	Defb12							Gart	Wdr12
													Napsa	Tmed2							Gart	Mapk1
													Napsa	Pcsk5							Gart	Glul
													Nr1d2	Nr3c1							Gart	Cct8l1
													Nr1d2	Cysltr1							Acn9	Mtg2
													P2rx3	Scn1a							Sema4a	Epha8
													P2rx3	Tac1							Sema4a	Rab11a
													P2rx3	Cacna1e							Sema4a	Rras
													P2rx3	Uchl1							Tmem256	Atp5j2
													P2rx3	Bdnf							Tmem256	Fam98c
													P2rx3	Kcnk2							Nme2	Mocs1
													Rab6a	Stx18							Nme2	Fkbp3
													Rab6a	Tbc1d14							Nme2	Mif
													Rab6a	Evi5l							Nme2	Dnm3
													Rab6a	Trim23							Nme2	Dpy30
													Rab6a	Tbc1d10b							Nme2	Cox6b1
													Rab6a	Actr1a							Nme2	Atp5j2
													Rab6a	Pik3c3							Nme2	Rps15
													Rab6a	Rap1b							Nme2	Gart
													Bicc1	Pum2							Wdr12	Mrps14
													Bicc1	Tmem81							Wdr12	Tarsl2
													Rrp8	Zcchc13							Wdr12	Pus3
													Rrp8	Esf1							Wdr12	Hnrnpdl
													Rrp8	Prr11							Wdr12	Gpatch2
													Rrp8	Gnl3l							Wdr12	Cct8l1
													Rrp8	Tnrc18							Wdr12	Poli
													Rrp8	Rpl7							Mapk1	Wt1
													Rrp8	Tsr1							Mapk1	Insr
													Rrp8	Nop58							Mapk1	Ptpn11
													Rrp8	Mbd3							Mapk1	Sox6
													Rrp8	Tsr2							Mapk1	Serpinb3b
													Rrp8	Mrto4							Mapk1	Cdc14a
													Rrp8	Rpsa							Mapk1	Rab11a
													Slc46a3	H2-DMa							Mapk1	Atf4
													Slc46a3	Stard13							Mapk1	Chek2
													Slc46a3	Slc25a40							Mapk1	Gng5
													Slc46a3	Alas2							Mapk1	Strada
													Slc46a3	Mthfr							Cyp2d22	Hsd3b2
													Slc46a3	Slc26a1							Trhde	Dnm3
													Scgb2b27	Gm10639							Glul	Mocs1
													Scgb2b27	Syt7							Glul	Sars
													Scgb2b27	Cd46							Glul	Garnl3
													Tnr	Vax1							Cct8l1	Sars
													Ncam2	Myh10							Mrpl10	Mrps14
													Ncam2	Cntn4							Mrpl10	Ubxn11
													Ncam2	Luzp2							Mrpl10	Tarsl2
													Ephb1	Nrp2							Mrpl10	Mrps18a
													Ephb1	Aph1c							Aptx	Mocs1
													Ephb1	Traf7							Dab1	Arhgap5
													Ephb1	Rasa1							Myh7b	Efcab6
													Ephb1	Stat1							Ankrd52	Acbd5
													Ephb1	Trim23							Ankrd52	Atp13a3
													Ephb1	Ptprn2							Ankrd52	Ppp4c
													Ephb1	Cntn4							Rnf166	Mettl21c
													Ephb1	Ugt2b5							Mcemp1	Crip2
													Ephb1	Bdnf							Mcemp1	Atp13a3
													Ephb1	Rap1b							Fbn2	Mfap1a
													Ephb1	Arhgap1							Fbn2	Crip2
													Traf7	Mlst8							Fbn2	Hmcn1
													Traf7	Nlrc3							Fbn2	Tgm2
													Traf7	Tceb1							Fbn2	Frem2
													Scai	Jmjd1c							Flt4	Ptpn11
													Scai	Nr3c1							Flt4	Nos3
													Prlhr	Prl							Flt4	Mapk1
													Cacna1c	Unc79							Trp73	Wt1
													Cacna1c	Tac1							Trp73	Oaz1
													Cacna1c	Dennd2d							Arhgap31	Gart
													Cacna1c	Chrm2							Arhgap31	Mapk1
													Cacna1c	Cacna1e							Fbxw18	Anapc11
													Cacna1c	Cntn4
													Krit1	Traf7
													Krit1	Jmjd1c
													Krit1	Rap1gap
													Krit1	Rasa1
													Krit1	Baz2b
													Krit1	Tmem100
													Krit1	Rasl12
													Tdp2	Stard13
													Tdp2	Tac1
													Tdp2	Prl
													Tdp2	Ptprs
													Tdp2	Dnaic1
													Tdp2	Bdnf
													Tdp2	Nit1
													Park7	Bnip3
													Park7	Amotl2
													Park7	Tdp2
													Park7	Uchl1
													Park7	Cct6a
													Park7	Ndufb6
													Park7	Pomp
													Park7	Pum2
													Park7	Mrpl24
													Park7	Gria3
													Park7	Bdnf
													Park7	Gm10639
													Park7	Rpl7
													Park7	Nop58
													Park7	Mrps11
													Park7	Anxa4
													Park7	Nit1
													Park7	Phlpp1
													Park7	Pitx2
													Park7	Rpsa
													Park7	Mdh1b
													Psca	Lypd8
													Psca	Capn9
													Psca	Art4
													Psca	Cntn4
													Psca	Psg25
													Psca	Boc
													Cops6	Stoml2
													Cops6	Rab6a
													Cops6	Park7
													Cops6	Tor1b
													Cops6	Ubb
													Cops6	Psmd5
													Cops6	Usp24
													Cops6	Fbxo32
													Cops6	Fbxw16
													Cops6	Fbxl15
													Cops6	Tceb1
													Cops6	Fbxo17
													Cops6	Pomp
													Cops6	Tonsl
													Cops6	Mrps11
													Cops6	Klhl22
													Cops6	Dcaf17
													Cops6	Ubfd1
													Cops6	Timm17a
													Cops6	Eif3k
													Cops6	Ercc3
													Prdx3	Stoml2
													Prdx3	Park7
													Prdx3	Cct6a
													Prdx3	Fhit
													Prdx3	Ndufa10
													Prdx3	Sec23ip
													Prdx3	Gm10639
													Prdx3	Anxa4
													Prdx3	Paip2b
													Prdx3	Timm9
													Prdx3	Foxm1
													Prdx3	Slc31a1
													Prdx3	Timm17a
													Prdx3	Rpsa
													Prdx3	Tsfm
													Zpbp	Cct6a
													Zpbp	Cct8
													Zpbp	Sec23ip
													Zpbp	Defb25
													Aldh1l2	Zfp507
													Aldh1l2	Mtr
													Aldh1l2	Loxl4
													Aldh1l2	Stc2
													Aldh1l2	Aldh6a1
													Aldh1l2	Mthfr
													Retsat	Ppp1r3c
													Tor1b	Mlst8
													Tor1b	F2r
													Rrp36	Rrp8
													Rrp36	Esf1
													Rrp36	Spata4
													Rrp36	Drosha
													Rrp36	Tsr1
													Rrp36	Tsr2
													Rrp36	Mrto4
													Rrp36	Rpsa
													Ccl9	Tac1
													Ccl9	Plcb1
													Ccl9	Plcb2
													Ccl9	Ccr1
													Ccl9	Chrm2
													Ccl9	Ly86
													Ccl9	Ccl21a
													Ccl9	Cysltr1
													Ccl9	Edn3
													Ccl9	Cxcl9
													Ccl9	Ednra
													Ccl9	Fcgr2b
													Ccl9	F2r
													Ccl9	Pdyn
													Ccl9	Ptger1
													Ccl9	Pik3r2
													Ccl9	Tas2r108
													Ccl9	Gnat3
													Ccl9	Gpsm3
													Ap2b1	Vamp2
													Ap2b1	Arfgap1
													Ap2b1	Bicc1
													Ap2b1	Chrm2
													Ap2b1	Trim23
													Ap2b1	Copa
													Ap2b1	Arhgef2
													Ap2b1	Arhgef16
													Ap2b1	Rab11fip5
													Ap2b1	Klhl12
													Ap2b1	Hexim1
													Ap2b1	Snx18
													Ap2b1	Gria3
													Ap2b1	Arhgef5
													Ap2b1	Rasl12
													Ap2b1	Klhl22
													Ap2b1	Atp6v1c2
													Ap2b1	Rap1b
													Ap2b1	Arhgap1
													Ap2b1	Hras
													Tubb6	Fmnl2
													Tubb6	Copa
													Tubb6	Il1rap
													Gpr128	Prap1
													Gpr128	Ifi27
													Cldn26	Chmp4b
													Cldn26	Pitx2
													Cldn26	Trpm1
													Ubb	Otud5
													Ubb	Rnf43
													Ubb	Traf7
													Ubb	Park7
													Ubb	Faap20
													Ubb	Usp24
													Ubb	Trim23
													Ubb	Flt1
													Ubb	Ube2d2b
													Ubb	Uchl1
													Ubb	Srp54a
													Ubb	Klhl12
													Ubb	Tceb1
													Ubb	Pomp
													Ubb	Tonsl
													Ubb	Hist1h4n
													Ubb	Mrpl24
													Ubb	Rpl7
													Ubb	Tsr1
													Ubb	Mrps11
													Ubb	Gnb2l1
													Ubb	Ubl3
													Ubb	Mrto4
													Ubb	Ubfd1
													Ubb	Usp5
													Ubb	Eif3k
													Ubb	Rpsa
													Ubb	Hras
													Ubb	Klhl17
													Cntnap3	Cntn4
													Cntnap3	Sertad4
													Rtkn	Gm10639
													Rtkn	Arhgap1
													Bcl2l11	Drosha
													Bcl2l11	Trp53bp2
													Bcl2l11	Pik3c3
													Bcl2l11	Cdkn1c
													Fmc1	Park7
													Fmc1	Ndufb6
													Fmc1	Mrpl34
													Fmc1	Ptcd3
													Fmc1	Smim11
													Bai1	Wdr35
													Bai1	C1ql1
													Bai1	Gpr98
													Bai1	Tsr2
													Gdf3	Otx2
													Gdf3	Pum2
													Gdf3	Chd7
													Gdf3	Gdf6
													Gdf3	Meox1
													Gdf3	Pitx2
													AI182371	Cd46
													Jmjd1c	Cacna1e
													Nppa	Tac1
													Nppa	Rapgef4
													Nppa	Prl
													Nppa	Cacna1c
													Nppa	Chd3
													Nppa	Gjc1
													Nppa	Adcy7
													Chrm2	Vmn1r25
													Rap1gap	Cdkn1c
													Rap1gap	Arhgap1
													Ddx23	U2af1
													Ddx23	Rrp8
													Ddx23	Cops6
													Ddx23	Rnps1
													Ddx23	Esf1
													Ddx23	Ddx49
													Ddx23	Pqbp1
													Ddx23	Cct6a
													Ddx23	Thoc1
													Ddx23	Ighmbp2
													Ddx23	Cct8
													Ddx23	Mrpl24
													Ddx23	Rpl7
													Ddx23	Nop58
													Ddx23	Srrm1
													Ddx23	Cd2bp2
													Ddx23	Mrto4
													Ddx23	Cebpz
													Psmd5	Lrrc8a
													Psmd5	Gnl3l
													Psmd5	Klhl12
													Psmd5	Src
													Psmd5	Tceb1
													Psmd5	Pomp
													Psmd5	Hif3a
													Psmd5	Cdc16
													Prr32	Trim14
													Usp24	Pum2
													Usp24	Klhl17
													Shbg	Prl
													Shbg	Dennd1a
													Shbg	Cyp1a2
													Shbg	Plg
													Shbg	Lama1
													Shbg	Chd7
													Shbg	Atp2c2
													Shbg	Myh3
													Hspb11	Ttc30a1
													Hspb11	Ube2d2b
													Hspb11	Ttc30b
													Hspb11	Wdr35
													Hspb11	Kiaa0556
													Trappc5	Stx18
													Trappc5	Tbc1d14
													Trappc5	Tmed2
													Trappc5	Serpina1a
													Zcchc13	Rnps1
													Zcchc13	Mrto4
													Alpk2	Aldh6a1
													Csnk1g1	Scn1a
													Rasa1	Traf7
													Rasa1	Arhgap36
													Rasa1	Arhgap32
													Rasa1	Arhgap1
													Fam20a	Angptl1
													Fam20a	Apol7b
													Fam20a	Dmp1
													Fam20a	Mgat4a
													Fam20a	Serpina1a
													Fam20a	Lrp5
													Fam20a	Gpr160
													Fam20a	Men1
													Psmb1	Park7
													Psmb1	Cops6
													Psmb1	Ubb
													Psmb1	Psmd5
													Psmb1	Fbxo32
													Psmb1	Uchl1
													Psmb1	Cct6a
													Psmb1	Klhl12
													Psmb1	Tceb1
													Psmb1	Pomp
													Psmb1	Hif3a
													Psmb1	Mthfr
													Psmb1	Ubfd1
													Psmb1	Cdc16
													Psmb1	Psmd11
													Psmb1	Usp5
													Psmb1	Rpsa
													Scpep1	Napsa
													Scpep1	Soat1
													Scpep1	Ppt2
													Dclk2	Calml3
													Stat1	Prl
													Stat1	Bcl2l11
													Stat1	Nr3c1
													Stat1	Parp9
													Stat1	Cxcl9
													Stat1	Drosha
													Stat1	Ifi27
													Trim23	Ube2d2b
													Trim23	Ythdf3
													Trim23	Arhgap32
													Trim23	Actl6b
													Trim23	Trim43c
													Trim23	Pik3c3
													Trim23	ENSMUSG00000073158
													Trim23	Arhgap21
													Ptprs	Pqbp1
													Ptprs	Drosha
													Ptprs	Cntn4
													Ptprs	Tonsl
													Ptprs	Gpr98
													Ptprs	Il1rap
													Ptprs	Lck
													Dtd1	Tceb1
													Dtd1	Gins3
													Dtd1	Wdhd1
													Dtd1	Ovol2
													Nr3c1	Tac1
													Nr3c1	Prl
													Nr3c1	Bcl2l11
													Nr3c1	Nppa
													Nr3c1	Gm10639
													Nr3c1	Sepp1
													AI846148	Mark2
													Rnps1	Mov10
													Rnps1	Nop58
													Rnps1	Cd2bp2
													Arg1	Atf3
													Arg1	Stat1
													Arg1	Otc
													Arg1	Pdcd1
													Arg1	Prf1
													Arg1	Cxcl9
													Arg1	Cct8
													Arg1	Apoc2
													Arg1	Cyp1a2
													Arg1	Impdh1
													Arg1	Bdnf
													Arg1	Fcgr2b
													Arg1	Gulo
													Arg1	Ddah1
													Arg1	Hif3a
													Arg1	Amd1
													Arg1	Serpina3g
													Arg1	Tmem106a
													Arg1	Trem2
													Hs3st2	Hs6st1
													Gzmg	Gzmd
													Gzmg	Prf1
													Gzmg	Padi6
													Gzmg	F2r
													Ly86	Dusp15
													Ly86	H2-DMa
													Ly86	Ccr1
													Ly86	Nrros
													Ly86	Cxcl9
													Ly86	Lpxn
													Ly86	Lair1
													Ly86	Fcgr2b
													Ly86	Ms4a6b
													Ly86	Serpina3g
													Ly86	Cmtm7
													Ly86	Gpsm3
													Ly86	Trem2
													Krtap17-1	Krt32
													Krtap17-1	Gsdmc
													Myf6	Ash2l
													Myf6	Chrne
													Myf6	Actn2
													Myf6	Myh10
													Myf6	Eya2
													Myf6	Myh3
													Myf6	Meox1
													Farsa	Dtd1
													Farsa	Rps5
													Farsa	Cct6a
													Farsa	Adsl
													Farsa	Ptcd3
													Farsa	Mrto4
													Farsa	Rpsa
													Farsa	Tsfm
													Fmnl2	Jmjd1c
													Fmnl2	Ankle1
													Fmnl2	Ythdf3
													Fbxo32	Bnip3
													Fbxo32	Pcmtd2
													Fbxo32	Traf7
													Fbxo32	Nr3c1
													Fbxo32	Myf6
													Fbxo32	Fbxw16
													Fbxo32	Fbxl2
													Fbxo32	Capn9
													Fbxo32	Fbxl15
													Fbxo32	Myh10
													Fbxo32	Tceb1
													Fbxo32	Fbxo17
													Fbxo32	Pik3c3
													Fbxo32	Klhl22
													Fbxo32	Myh3
													Fbxo32	Cdc16
													Rufy2	Dennd2d
													Flt1	Foxb1
													Flt1	Nrp2
													Flt1	Plcb1
													Flt1	Prl
													Flt1	Plcb2
													Flt1	Rasa1
													Flt1	Stat1
													Flt1	Pfkfb3
													Flt1	Angpt2
													Flt1	Ednra
													Flt1	Bdnf
													Flt1	Tal1
													Flt1	Hey1
													Flt1	Pik3r2
													Flt1	Selp
													Nlrp4a	Nlrp9a
													Nlrp4a	Nlrp4b
													Ifnar2	Stard13
													Ifnar2	Prl
													Ifnar2	Stat1
													Ifnar2	Eda2r
													Ifnar2	Smim11
													Lrrc14b	Mb21d2
													Tial1	Mov10
													Tial1	Rnps1
													Tial1	Drosha
													Tial1	Ccdc58
													Tial1	Pum2
													Tial1	Srrm1
													Fbxw16	Traf7
													Fbxw16	Tceb1
													Fbxw16	Nlrp4b
													Fbxw16	Klhl22
													Ccer1	Ube2d2b
													Ccer1	Pdha2
													Ccer1	Clec2m
													Xlr3a	Fmnl2
													Xlr3a	Ccdc8
													Copa	Srrm1
													Copa	Gramd1b
													Nrros	Tonsl
													Nrros	Ms4a6b
													Nrros	Lrit1
													Atf1	Atf3
													Atf1	Baz2b
													Atf1	Hras
													Ctnnal1	Actn2
													Ctnnal1	Actl6b
													Ctnnal1	Pik3c3
													Gtf2i	Gemin4
													Gtf2i	Phf21b
													Gtf2i	Gprin2
													Nek4	Mcm9
													Nek4	Ttll8
													Nek4	Scand1
													Wdr16	Ash2l
													Wdr16	Cct6a
													Wdr16	Dnaic1
													Wdr16	Cct8
													Wdr16	Cep164
													Esf1	Vwa8
													Esf1	Ccdc55
													Esf1	Gnl3l
													Esf1	Rpl7
													Esf1	Tsr1
													Esf1	Chd7
													Esf1	Nop58
													Esf1	Srrm1
													Esf1	Tsr2
													Esf1	Cd2bp2
													Esf1	Mrto4
													Lrrc8a	Tmem70
													Laptm4b	Retsat
													Laptm4b	Tmed2
													Laptm4b	Wdr35
													Laptm4b	Pum2
													Otc	Mtr
													Otc	Ugt2b5
													Otc	Serpina1a
													Otc	Gulo
													Otc	Gbe1
													Otc	Amd1
													Otc	Mipep
													Otc	Timm17a
													Otc	Cyp2d10
													Spata4	Hils1
													Spata4	Smco2
													Spata4	Ccdc110
													Spata4	Tfdp2
													Mup21	Serpina1a
													Ube2d2b	Rnf43
													Ube2d2b	Traf7
													Ube2d2b	Usp24
													Ube2d2b	Nmral1
													Ube2d2b	Hist1h4n
													Mtr	Amd1
													Ylpm1	Wdhd1
													Ylpm1	F2r
													Ylpm1	Rgs7
													Ylpm1	Kcnj12
													Carns1	Aldh3b3
													Pfkfb3	Gbe1
													Gtsf1	Hils1
													Gtsf1	Gpr128
													Gtsf1	Gdf3
													Gtsf1	Rnps1
													Gtsf1	Spata4
													Gtsf1	Drosha
													Gtsf1	Mroh4
													Phf1	Rasa1
													Phf1	Mark2
													Phf1	Cbx6
													Pdcd1	Bcl2l11
													Pdcd1	Stat1
													Pdcd1	Uchl1
													Pdcd1	Prf1
													Pdcd1	Cxcl9
													Pdcd1	Src
													Pdcd1	Aicda
													Pdcd1	Lair1
													Pdcd1	Fcgr2b
													Pdcd1	Lck
													Pigv	Cib3
													Pigv	Gbe1
													Nyap2	Plcb1
													Slc12a3	Trpm6
													Slc12a3	Mthfr
													Slc12a3	Slc26a1
													Chmp4b	Capn9
													Chmp4b	Tonsl
													Chmp4b	Pik3c3
													Chmp4b	Arhgap1
													Chmp4b	Pitx2
													Chmp4b	Trpm1
													Gnat2	Plcb1
													Gnat2	Plcb2
													Gnat2	Rap1gap
													Gnat2	Ctu2
													Gnat2	Guca1a
													Gnat2	Otx2
													Gnat2	Adcy7
													Gnat2	Pik3c3
													Gnat2	Phlpp1
													Ddx49	Rrp8
													Ddx49	Rrp36
													Ddx49	Zcchc13
													Ddx49	Dtd1
													Ddx49	Rnps1
													Ddx49	Esf1
													Ddx49	Gnl3l
													Ddx49	Thoc1
													Ddx49	Ighmbp2
													Ddx49	Cct8
													Ddx49	Pola2
													Ddx49	Drosha
													Ddx49	Impdh1
													Ddx49	Mrpl24
													Ddx49	Cib3
													Ddx49	Rpl7
													Ddx49	Tsr1
													Ddx49	Nop58
													Ddx49	Tsr2
													Ddx49	Cd2bp2
													Ddx49	Mrto4
													Ddx49	Cebpz
													Hs6st1	Chd3
													Hs6st1	Cntn4
													Cpne7	Mest
													Cpne7	Abcb10
													Ccl21a	Cxcl9
													Enpp5	Ptprn2
													Enpp5	Pigq
													Enpp5	Papl
													Enpp5	Srrm1
													Pqbp1	Rnps1
													Pqbp1	Arhgap32
													Pqbp1	Srrm1
													Pqbp1	Cd2bp2
													Slc25a31	Atp5g2
													Slc25a31	Cd2bp2
													Slc25a31	Atp2c2
													Slc25a31	Timm9
													Gemin4	Mov10
													Gemin4	Drosha
													Rgs7bp	Cntnap3
													Rgs7bp	Trim23
													Rgs7bp	Trpm1
													Arhgef2	Rtkn
													Arhgef2	Mark2
													Arhgef2	Arhgap36
													Arhgef2	Myh10
													Arhgef2	Arhgef5
													Arhgef2	Arhgap1
													Arhgef2	Prickle3
													Arhgef16	Zc3hav1l
													Arhgef16	Tnr
													Arhgef16	Rtkn
													Arhgef16	Zfp384
													Arhgef16	Rap1b
													Arhgef16	Prss8
													Erf	Foxl2
													Erf	Kcnh8
													Erf	Foxm1
													Uchl1	Tac1
													Uchl1	Usp24
													Uchl1	Prf1
													Uchl1	Ina
													Uchl1	Bdnf
													Uchl1	Kcnmb4
													Uchl1	Ubfd1
													Uchl1	Usp5
													Uchl1	Phlpp1
													Pnmal1	Rgs7bp
													Mrpl47	Drosha
													Mrpl47	Pptc7
													Mrpl47	Mrpl24
													Mrpl47	Rpl7
													Mrpl47	Nop58
													Mrpl47	Gm17296
													Mrpl47	Ptcd3
													Mrpl47	Mrto4
													Prr11	Scn1a
													Prr11	Rnf43
													Prr11	Foxm1
													Wnt2	Rnf43
													Wnt2	Ephb1
													Wnt2	Stat1
													Wnt2	Flt1
													Wnt2	Foxn1
													Wnt2	Src
													Wnt2	Fgf8
													Wnt2	Otx2
													Wnt2	Bdnf
													Wnt2	Bcl9
													Wnt2	Lrp5
													Wnt2	Sfrp2
													Wnt2	Hey1
													Wnt2	Mthfr
													Wnt2	Foxm1
													Wnt2	Nov
													Wnt2	Prickle3
													Wnt2	Mmp13
													Wnt2	Dixdc1
													Wnt2	Pitx2
													Wnt2	Hras
													Rps5	U2af1
													Rps5	Bnip3
													Rps5	Atp5g2
													Rps5	Park7
													Rps5	Cops6
													Rps5	Ubb
													Rps5	Psmb1
													Rps5	Rnps1
													Rps5	Slc25a31
													Rps5	Mrpl47
													Rps5	Cct6a
													Rps5	Gnl3l
													Rps5	Srp54a
													Rps5	Cct8
													Rps5	Drosha
													Rps5	Pomp
													Rps5	Mrpl24
													Rps5	Rpl7
													Rps5	Tsr1
													Rps5	Nop58
													Rps5	Mrps11
													Rps5	Mrpl34
													Rps5	Gnb2l1
													Rps5	Tsr2
													Rps5	Ptcd3
													Rps5	Mrto4
													Rps5	Aldh6a1
													Rps5	Timm9
													Rps5	Eif3k
													Rps5	Rpsa
													Rps5	Tsfm
													Rps5	Mdh1b
													Cdipt	Tram1l1
													Cdipt	Plcb1
													Cdipt	Plcb2
													Cdipt	Amotl2
													Cdipt	Pigv
													Cdipt	Ip6k1
													Cdipt	Soat1
													Cdipt	Nlrp4b
													Cdipt	Hsd3b1
													Cdipt	Pik3c3
													Cdipt	Foxl2
													Cdipt	Prrt2
													Cdipt	Pik3r2
													Cdipt	Cds2
													Cdipt	Tsfm
													Obfc1	Mcm9
													Obfc1	Msh3
													Obfc1	Chd3
													Obfc1	Tonsl
													Obfc1	Rtel1
													Obfc1	Wdhd1
													Obfc1	Phf21b
													Obfc1	Chd7
													Obfc1	Med6
													Obfc1	Zranb3
													Ccdc55	Nop58
													Ccdc55	Srrm1
													Ccdc55	Cd2bp2
													Ccdc55	Arhgap1
													Trir	Gbe1
													Ip6k1	Plcb1
													Ip6k1	Mlst8
													Ip6k1	Arhgap15
													Ip6k1	Pik3c3
													Ip6k1	Med6
													Ip6k1	Leng8
													Ip6k1	Gprin2
													Ip6k1	Phlpp1
													Plp1	Gabra6
													Plp1	Elfn2
													Plp1	Tnr
													Plp1	Cntnap3
													Plp1	Otc
													Plp1	Lgi4
													Plp1	Ptprn2
													Plp1	Actl6b
													Plp1	Bdnf
													Plp1	Vax1
													Tmed2	Stx18
													Tmed2	Tram1l1
													Tmed2	Copa
													Tmed2	Parp9
													Tmed2	Cep250
													Tmed2	Serpina1a
													Cct6a	Hspb11
													Cct6a	Rnps1
													Cct6a	Slc25a31
													Cct6a	Drosha
													Cct6a	Sec23ip
													Cct6a	Rpl7
													Cct6a	Tsr1
													Cct6a	Nop58
													Cct6a	Anxa4
													Cct6a	Mrto4
													Cct6a	Timm9
													Cct6a	Timm17a
													Cct6a	Eif3k
													Cct6a	Rpsa
													Cct6a	Tsfm
													Cct6a	Ccdc8
													Cct6a	Mdh1b
													Olfr1360	Tbc1d10b
													Fhit	Msh3
													Dnaic1	Dnah7c
													Art4	Lypd8
													Art4	Cntn4
													Art4	Psg25
													Art4	Med6
													Art4	Syt7
													Ankrd28	Mlst8
													Ankrd28	Arhgap36
													Ankrd28	Nlrc3
													Ankrd28	Fam98b
													Ankrd28	Ccdc8
													Plag1	Src
													Plag1	Defb25
													Rwdd2a	Rnps1
													Guca1a	Otx2
													Guca1a	Impdh1
													Tmem229b	Susd2
													Chrne	Bicc1
													Chrne	Cacna1e
													Cul4a	Paqr3
													Cul4a	Klhl32
													Cul4a	Traf7
													Cul4a	Cops6
													Cul4a	Ubb
													Cul4a	Usp24
													Cul4a	Trim23
													Cul4a	Chmp4b
													Cul4a	Uchl1
													Cul4a	Ankle1
													Cul4a	Lekr1
													Cul4a	Klhl12
													Cul4a	Fbxl15
													Cul4a	Tceb1
													Cul4a	Lats1
													Cul4a	Dcaf17
													Cul4a	Cdc16
													Cul4a	Psmd11
													Cul4a	Zbtb43
													Cul4a	Ercc3
													Cul4a	Cdk8
													Shank2	Cacna1c
													Shank2	Mlst8
													Shank2	Parp9
													Shank2	Fhit
													Shank2	Cntn4
													Nat1	Cyp1a2
													Nat1	Ugt2b5
													Bcar3	Zfp384
													Gnl3l	Drosha
													Gnl3l	Mrpl24
													Gnl3l	Nop58
													Msmb	Spata4
													Msmb	Dpep3
													Msmb	Adsl
													Msmb	Prss8
													Pcsk5	Uchl1
													Pcsk5	Prf1
													Pcsk5	Qsox2
													Pcsk5	Bdnf
													Pcsk5	Foxl2
													Pcsk5	Lrp5
													Ctbs	Flt1
													Ctbs	Cntn4
													Ctbs	Bdnf
													Ctbs	Cdc42ep3
													Ctbs	Cds2
													Il17ra	Ccr1
													Il17ra	Stat1
													Il17ra	Cxcl9
													Il17ra	Il25
													Il17ra	Defb14
													Il17ra	Nod2
													Fam213a	Pxdc1
													Trim14	Mov10
													Trim14	Tspan6
													Trim14	Ptplad1
													Trim14	Nod2
													Trim14	Rnf125
													Trim14	Ubl3
													Trim14	Peli2
													Trim14	Fam174a
													Tmem147	Park7
													Tmem147	Chrm2
													Tmem147	Mrpl34
													Tmem147	Timm17a
													Dusp23	Dusp15
													Dusp23	Unc79
													Dusp23	Gnat2
													Dusp23	Guca1a
													Dusp23	Myh10
													Dusp23	Gpr98
													Dusp23	Has2
													Dusp23	Kcnk2
													Lekr1	Tial1
													Lekr1	Cenpw
													Ndufb6	Atp5g2
													Ndufb6	Mrpl24
													Slco1a1	Cyp3a44
													Slco1a1	Slc17a3
													Slco1a1	AI182371
													Slco1a1	Slc23a4
													Slco1a1	Ugt2b5
													Slco1a1	Aox3
													Slco1a1	Hsd3b5
													Prf1	Gzmd
													Prf1	Bcl2l11
													Prf1	Stat1
													Prf1	Kir3dl2
													Prf1	Cxcl9
													Prf1	Nod2
													Prf1	Crtam
													Prf1	Selp
													Prf1	Lck
													Prf1	Cd46
													Actn2	Cacna1c
													Actn2	Nppa
													Actn2	Myh10
													Actn2	Actl6b
													Actn2	Serpina1a
													Actn2	Gria3
													Actn2	Stk35
													Actn2	Myh3
													Actn2	Kcnj12
													Nlrp4c	Nlrp4a
													Nlrp4c	Nlrp4b
													Chd3	Actl6b
													Chd3	Otx2
													Chd3	Baz2b
													Chd3	Med6
													Chd3	Cbx6
													Rab11fip5	Trim23
													Rab11fip5	Snx18
													Cacnb3	Scn1a
													Cacnb3	Cacna1c
													Cacnb3	Park7
													Cacnb3	Cacna1e
													Cacnb3	Arhgef16
													Cacnb3	Drosha
													Cacnb3	Kcnj12
													Cysltr1	Tac1
													Srp54a	Ccr1
													Srp54a	Prlhr
													Srp54a	Rnps1
													Srp54a	Tmed2
													Srp54a	Cct6a
													Srp54a	Art4
													Srp54a	Npy6r
													Srp54a	Drosha
													Srp54a	Mrpl24
													Srp54a	Ednra
													Srp54a	Rpl7
													Srp54a	Mrps11
													Srp54a	Mrto4
													Srp54a	Cebpz
													Srp54a	Gpd1
													Srp54a	Timm9
													Srp54a	Eif3k
													Srp54a	Rpsa
													Srp54a	Tsfm
													Crb2	Sbno1
													Crb2	Jmjd1c
													Crb2	Fmnl2
													Crb2	Dennd1a
													Klhl12	Stx18
													Klhl12	Copa
													Lgi4	Elfn2
													Lgi4	Gpr98
													Lgi4	Luzp2
													Mlip	Nppa
													Mlip	Actn2
													Mlip	Cdkn1c
													Ythdf3	Rnps1
													Thoc1	Krit1
													Thoc1	Rnps1
													Thoc1	Rufy2
													Thoc1	St3gal3
													Thoc1	Nop58
													Thoc1	Srrm1
													Thoc1	Usp5
													Plin5	Retsat
													Plin5	Ppp1r3c
													Plin5	Pck1
													Plin5	Fitm1
													Npy6r	Pcdhb6
													Edn3	Tac1
													Edn3	Plcb1
													Edn3	Plcb2
													Edn3	Nppa
													Edn3	Cysltr1
													Edn3	Ednra
													Edn3	F2r
													Edn3	Pik3r2
													Edn3	Trpm1
													Pan2	Otud5
													Pan2	Rrp8
													Pan2	Rrp36
													Pan2	Usp24
													Pan2	Copa
													Pan2	Nek4
													Pan2	Foxl2
													Pan2	Cebpz
													Pan2	Usp5
													Tspan6	ENSMUSG00000033111
													Tspan6	Actl6b
													Fam98b	Rnps1
													Slc23a4	Uprt
													Slc23a4	Gulo
													Slc23a4	Slco6b1
													Hoxb13	Otx2
													Ighmbp2	Rnps1
													Ighmbp2	Src
													Ighmbp2	Drosha
													Ighmbp2	Tcea2
													Ighmbp2	Wdhd1
													Ighmbp2	Chd7
													Ighmbp2	Pik3c3
													Ighmbp2	Srrm1
													Ighmbp2	Hras
													Polr3h	Ctdnep1
													Polr3h	Rtel1
													Polr3h	Tcea2
													Polr3h	Phf21b
													Polr3h	Adcy7
													Polr3h	Med6
													Polr3h	Mrto4
													Polr3h	Ercc3
													Dennd1a	Rufy2
													Dennd1a	Ankle1
													Dennd1a	Tbc1d10b
													Wdr35	Rfx8
													Wdr35	Ttc30a1
													Wdr35	Ttc30b
													Wdr35	Pum2
													Cxcl9	Chrm2
													Cxcl9	Parp9
													Cxcl9	Ms4a6b
													Cxcl9	Selp
													Qsox2	Ttyh3
													Cct8	Rnps1
													Cct8	Cct6a
													Cct8	Gnl3l
													Cct8	Pptc7
													Cct8	Actl6b
													Cct8	Pomp
													Cct8	Impdh1
													Cct8	Rpl7
													Cct8	Tsr1
													Cct8	Actr1a
													Cct8	Nop58
													Cct8	Rgs7
													Cct8	Serpina3g
													Cct8	Rpsa
													Glt28d2	Pigv
													Dpep3	Leng8
													Tnrc18	Mov10
													Nmral1	Parp9
													Nmral1	Ndufb6
													Nmral1	Cntn4
													Nmral1	Scand1
													Ppp1r3c	Bnip3
													Ppp1r3c	Ccdc58
													Ppp1r3c	Gbe1
													Lmod2	Vwa8
													Lmod2	Nppa
													Lmod2	Actn2
													Lmod2	Mlip
													Colec11	Scgb2b27
													Colec11	Col4a6
													Colec11	Serpina1a
													Hmgn2	Ubtfl1
													Lbx2	Fam129a
													Lbx2	Gpr98
													St3gal3	Fut9
													St3gal3	Mgat4a
													St3gal3	B3gnt3
													St3gal3	Mrto4
													St3gal3	Cdc42ep3
													St3gal3	Selp
													Ptprn2	Unc79
													Ptprn2	Plcb1
													Ptprn2	Dennd2d
													Ptprn2	Ptprs
													Ptprn2	Shank2
													Ptprn2	Cntn4
													Ptprn2	Gria3
													Ptprn2	Syt7
													Rtf1	Zfp507
													Rtf1	Ash2l
													Rtf1	Chd3
													Rtf1	Tceb1
													Rtf1	Baz2b
													Rtf1	Dmp1
													Rtf1	Tcea2
													Rtf1	Phf21b
													Rtf1	Chd7
													Rtf1	Supt20
													Rtf1	Zranb3
													Ovgp1	Umod
													Ovgp1	Dennd2d
													Ovgp1	Ctbs
													Ovgp1	B4galt1
													Trappc6a	Stx18
													Trappc6a	Tbc1d14
													Trappc6a	Trappc5
													Trappc6a	Tmed2
													Trappc6a	Serpina1a
													Trappc6a	Sec23ip
													Trappc6a	Rab19
													Trappc6a	Gpd1
													Pola2	Stoml2
													Pola2	Mcm9
													Pola2	Tdp2
													Pola2	Dtd1
													Pola2	Obfc1
													Pola2	Gnl3l
													Pola2	Msh3
													Pola2	Gins3
													Pola2	Rtel1
													Pola2	Wdhd1
													Pola2	Nit1
													Cplx3	Syt7
													Hexim1	Pqbp1
													Lpxn	H2-DMa
													Lpxn	Nrros
													Lpxn	Ctnnal1
													Lpxn	Arhgef2
													Lpxn	Myh10
													Lpxn	Src
													Lpxn	Lair1
													Lpxn	Arhgap15
													Lpxn	Arhgef5
													Lpxn	Klhl22
													Lpxn	Ms4a6b
													Lpxn	Lck
													Lpxn	Gpsm3
													Fbxl15	Traf7
													Fbxl15	Fbxw16
													Fbxl15	Fbxl2
													Fbxl15	Tceb1
													Fbxl15	Fbxo17
													Fbxl15	Hist1h4n
													Fbxl15	Klhl22
													Fbxl15	Cdc16
													Myh10	Bicc1
													Myh10	Actl6b
													Myh10	Myh3
													Pof1b	Col4a6
													Pof1b	Foxl2
													Pof1b	Cds2
													Src	Ptpn9
													Src	Tac1
													Src	Plcb1
													Src	Prl
													Src	Plcb2
													Src	Amotl2
													Src	Ephb1
													Src	Cacna1c
													Src	Park7
													Src	Rtkn
													Src	Bcl2l11
													Src	Nppa
													Src	Cacna1e
													Src	Rasa1
													Src	Stat1
													Src	Trim23
													Src	Ptprs
													Src	Nr3c1
													Src	Flt1
													Src	Gtf2i
													Src	Arhgef2
													Src	Arhgef16
													Src	Fhit
													Src	Arhgap36
													Src	Shank2
													Src	Bcar3
													Src	Prf1
													Src	Tspan6
													Src	Cxcl9
													Src	Arhgap32
													Src	Myh10
													Src	Drosha
													Src	Angpt2
													Src	Lats1
													Src	Ednra
													Src	Bdnf
													Src	Gm10639
													Src	Lair1
													Src	Trp53bp2
													Src	Arhgef5
													Src	Pik3c3
													Src	F2r
													Src	Cdkn1c
													Src	Rap1b
													Src	Cask
													Src	Pik3r2
													Src	Arhgap1
													Src	Foxm1
													Src	Dock3
													Src	Selp
													Src	Lck
													Src	Gjb2
													Src	Cd46
													Src	Ptpre
													Ppfia2	Ptpn9
													Ppfia2	Ptprs
													Ppfia2	Shank2
													Ppfia2	Ptprn2
													Ppfia2	Gria3
													Ppfia2	Sfrp2
													Ppfia2	Cask
													Ppfia2	Dock3
													Ppfia2	Ptpre
													Drosha	Arhgap32
													Drosha	Tonsl
													Drosha	Pum2
													Drosha	Nop58
													Drosha	Gbe1
													Drosha	Gm17296
													Pptc7	Dusp15
													Pptc7	Ctdnep1
													Pptc7	Pdha2
													Pptc7	Phlpp1
													Eda2r	Traf7
													Calml3	Plcb1
													Calml3	Plcb2
													Calml3	Cacna1c
													Calml3	Cacna1e
													Calml3	Lrrc8a
													Calml3	Ppp1r3c
													Calml3	Myh10
													Calml3	Actl6b
													Calml3	Tonsl
													Calml3	Adcy7
													Calml3	Atp2c2
													Calml3	Gm17296
													Calml3	Myh3
													Aicda	Bcl2l11
													Aicda	Stat1
													Aicda	Slc25a31
													Aicda	Anxa4
													Aicda	Cbx6
													Apol7b	Nrp2
													Apol7b	Ccl21a
													Apol7b	Mgat4a
													Rad9a	Tdp2
													Rad9a	Obfc1
													Rad9a	Msh3
													Rad9a	Crb2
													Rad9a	Gins3
													Rad9a	Wdhd1
													Rad9a	Kcnh8
													Rad9a	Slc38a3
													Angpt2	Nrp2
													Angpt2	Klk1b9
													Angpt2	Selp
													Fbxo17	Traf7
													Fbxo17	Fbxw16
													Fbxo17	Fbxl2
													Fbxo17	Tceb1
													Fbxo17	Klhl22
													Fbxo17	Cdc16
													Klk4	Fam129b
													Klk4	Fam20a
													Klk4	Serpina1a
													Klk4	Phf21b
													Klk4	F2r
													Slc35a5	Gm5155
													Slc35a5	Slc25a31
													Slc35a5	Mrto4
													Fgf8	Dlx1
													Fgf8	Ephb1
													Fgf8	Cacna1c
													Fgf8	Hoxd11
													Fgf8	Flt1
													Fgf8	Hs6st1
													Fgf8	Chd3
													Fgf8	Src
													Fgf8	Otx2
													Fgf8	Bdnf
													Fgf8	Chd7
													Fgf8	Sfrp2
													Fgf8	Vax1
													Fgf8	Pik3r2
													Fgf8	Pcp4
													Fgf8	Pitx2
													Fgf8	Hras
													Fgf8	Fbln1
													Actl6b	Nop58
													Actl6b	Ubtfl1
													Zscan4c	Gm7978
													Zscan4c	Ubtfl1
													Amph	Vamp2
													Amph	Arfgap1
													Amph	Tbc1d14
													Amph	Ap2b1
													Amph	Chrm2
													Amph	Aagab
													Amph	Actn2
													Amph	Myh10
													Amph	Src
													Amph	Ppfia2
													Amph	Actl6b
													Amph	Snx18
													Amph	Gria3
													Amph	Gm10639
													Amph	Actr1a
													Amph	Pik3c3
													Amph	Snx16
													Amph	Eps8l3
													Amph	Hras
													Pigq	Pigv
													Pigq	Cdipt
													Pigq	Adcy7
													Cnst	Gjc1
													Cnst	Gjb2
													Ndufa10	Stoml2
													Ndufa10	Tmem126b
													Ndufa10	Bicc1
													Ndufa10	Atp5g2
													Ndufa10	Park7
													Ndufa10	Slc25a31
													Ndufa10	Ndufb6
													Ndufa10	Nmral1
													Ndufa10	Ptprn2
													Ndufa10	Aicda
													Ndufa10	Mrpl24
													Ndufa10	Bpifa3
													Ndufa10	Aldh6a1
													Ndufa10	Timm17a
													Klk1b9	Scgb2b27
													Klk1b9	Nppa
													Klk1b9	Cd46
													Rfx2	Ttc30a1
													Rfx2	Grhl3
													Rfx2	Gdf3
													Rfx2	Spata4
													Rfx2	Ttc30b
													Rfx2	Dnaic1
													Rfx2	Fgf8
													Rfx2	Ppp1r16a
													Rfx2	Cebpz
													Rfx2	Cdc16
													Rfx2	Taf7l
													Rfx2	Pitx2
													Cadm1	Nrp2
													Cadm1	Fhit
													Cadm1	Crtam
													Cadm1	Selp
													Tfdp2	Cdkn1c
													Otx2	Arhgap32
													Otx2	Vax1
													Ccdc58	Tceb1
													Ccdc58	Timm9
													Fcer1a	Adam33
													Fcer1a	Ppt2
													Baz2b	Jmjd1c
													Baz2b	Tceb1
													Baz2b	Phf21b
													Baz2b	Supt20
													Tbc1d10b	Tbc1d14
													Npepps	Tnr
													Npepps	Gtf2i
													Npepps	Cct8
													Npepps	Dpep3
													Npepps	Drosha
													Npepps	Prep
													Npepps	Gprin2
													Slc26a3	Hils1
													Slc26a3	H2-DMa
													Slc26a3	Scai
													Slc26a3	Tor1b
													Slc26a3	Slc12a3
													Slc26a3	Chrne
													Ppp1r16a	Tonsl
													Ppp1r16a	Ccdc8
													Cep250	Cep164
													Fut9	Klhl32
													Snx18	Tbc1d14
													Snx18	Chrm2
													Snx18	Mark2
													Snx18	Scand1
													Snx18	Pik3c3
													Map3k9	Plcb2
													Map3k9	Cacna1e
													Map3k9	Trim23
													Map3k9	Drosha
													Map3k9	Snx18
													Map3k9	Ppt2
													Map3k9	Bdnf
													Map3k9	Tmem106a
													Ptplad1	Mov10
													Ptplad1	Peli2
													Ptplad1	Cdc42se1
													Ptplad1	Slc31a1
													Ppt2	Sfta2
													Ppt2	Supt20
													Mitd1	Evi5l
													Mitd1	Stat1
													Mitd1	Spata4
													Mitd1	Parp9
													Mitd1	Ppp1r3c
													Abi3bp	Ptprs
													Abi3bp	Pqbp1
													Gjc1	Cacna1c
													Pomp	Ndufb6
													Pomp	Hist1h4n
													Pomp	Ubfd1
													Pomp	Timm17a
													Elovl7	Dhcr24
													Elovl7	Ptplad1
													Elovl7	Lmbrd2
													Elovl7	Foxj3
													P4ha2	Bnip3
													P4ha2	Pfkfb3
													P4ha2	Loxl4
													P4ha2	Tmed2
													P4ha2	Col4a6
													P4ha2	Stc2
													Cyp1a2	Cyp3a44
													Cyp1a2	Slc17a3
													Cyp1a2	Nr3c1
													Cyp1a2	Otc
													Cyp1a2	Slco1a1
													Cyp1a2	Ugt2b5
													Cyp1a2	Serpina1a
													Cyp1a2	Gm10639
													Cyp1a2	Chd7
													Cyp1a2	Gulo
													Cyp1a2	Hsd3b1
													Cyp1a2	Aox3
													Cyp1a2	Mthfr
													Cyp1a2	Cyp2d10
													Cyp1a2	Hsd3b5
													Tonsl	Mlst8
													Impdh1	Nop58
													Impdh1	Tsr2
													Impdh1	Mrto4
													Tmem100	Susd2
													Plg	Fabp2
													Plg	Cd5l
													Plg	Tac1
													Plg	Slc17a3
													Plg	Prl
													Plg	Amotl2
													Plg	AI182371
													Plg	Stat1
													Plg	Arg1
													Plg	Flt1
													Plg	Otc
													Plg	Actn2
													Plg	Colec11
													Plg	Src
													Plg	Angpt2
													Plg	Apoc2
													Plg	Cyp1a2
													Plg	Adsl
													Plg	Ugt2b5
													Plg	Lama1
													Plg	Serpina1a
													Plg	Bdnf
													Plg	Gm10639
													Plg	Adamts1
													Plg	Gulo
													Plg	F2r
													Plg	Lrp5
													Plg	Prap1
													Plg	Mthfr
													Plg	Selp
													Plg	Serpina3g
													Plg	Cyp2d10
													Plg	Mmp13
													Plg	Lrit1
													Plg	Hras
													Plg	Pla2g1b
													Gpr98	Tac1
													Gpr98	Cep250
													Zfp275	Otc
													Ptgis	Gabra6
													Ptgis	Ppp1r3c
													Ptgis	Ednra
													Ptgis	Hsd3b1
													Ptgis	Hsd3b5
													Ptgis	Pla2g1b
													Tmem115	Copa
													Tmem115	Tmed2
													Tmem115	Ankrd28
													Tmem115	Prf1
													Tmem115	Actr1a
													Tmem115	Dctn4
													Adsl	Stoml2
													Adsl	Rasa1
													Adsl	Mtr
													Adsl	Cdipt
													Adsl	Cct6a
													Adsl	Cct8
													Adsl	Drosha
													Adsl	Ndufa10
													Adsl	Impdh1
													Adsl	Pck1
													Adsl	Uprt
													Adsl	Qpctl
													Adsl	Pdha2
													Adsl	Ptcd3
													Adsl	Mrto4
													Adsl	Mthfr
													Adsl	Slc38a3
													Adsl	Pitx2
													Adsl	Tsfm
													Rlf	Jmjd1c
													Rlf	Prss50
													Rgl2	Phf1
													Rgl2	Cntn4
													Rgl2	Rap1b
													Rgl2	Prrt2
													Prep	Tac1
													Gins3	Mcm9
													Gins3	Csnk1g1
													Gins3	Obfc1
													Gins3	Wdhd1
													Gins3	Cd2bp2
													Pum2	Lats1
													Gtf3c6	Sfta2
													Gtf3c6	Polr3h
													Gtf3c6	Amd1
													Gtf3c6	Klf12
													Mroh4	Spata4
													Ugt2b5	Cyp3a44
													Ugt2b5	Serpina1a
													Ugt2b5	Hsd3b1
													Ugt2b5	Gprin2
													Ugt2b5	Cyp2d10
													Hist1h4n	Parp9
													Clrn2	Tspan6
													Siva1	Gtsf1
													Fam13b	Paqr3
													Fam13b	Npy6r
													Fam13b	Amd1
													Col4a6	Gabra6
													Col4a6	Acsf2
													Dmp1	Trim23
													Dmp1	Klf10
													Dmp1	Apol7b
													Dmp1	Mgat4a
													Dmp1	Serpina1a
													Il25	Stat1
													Psg25	Lypd8
													Psg25	Cntn4
													Psg25	Ccdc8
													Lama1	Gabra6
													Lama1	Nrp2
													Lama1	Ncam2
													Lama1	Col4a6
													Lama1	Fbln1
													Ndufaf7	Tmem126b
													Ndufaf7	Ndufb6
													Ndufaf7	Ndufa10
													Msrb1	Gbe1
													Msrb1	Sepp1
													Mgat4a	Slc38a3
													Serpina1a	Apol7b
													Serpina1a	Apoc2
													Serpina1a	Mgat4a
													Rtel1	Mcm9
													Rtel1	ENSMUSG00000033111
													Rtel1	Msh3
													Rtel1	Tcea2
													Rtel1	Wdhd1
													Rtel1	Phf21b
													Rtel1	Med6
													Rtel1	Rnf212
													Rtel1	Zranb3
													Cfap69	AB124611
													Mrpl24	Drosha
													Ednra	Dlx1
													Ednra	Stard13
													Ednra	Tac1
													Ednra	Plcb1
													Ednra	Plcb2
													Ednra	Bcl2l11
													Ednra	Cysltr1
													Ednra	Pilrb1
													Ednra	F2r
													Ednra	Pik3r2
													Ednra	Pitx2
													Sec23ip	Trappc5
													Sec23ip	Tmed2
													Sec23ip	Klhl12
													Sec23ip	Serpina1a
													Plekha4	Adcy7
													Gria3	Scn1a
													Gria3	Cacna1c
													Gria3	Shank2
													Tcea2	Drosha
													Tcea2	Phf21b
													Tcea2	Med6
													Bdnf	Scn1a
													Bdnf	Tac1
													Bdnf	Rapgef4
													Bdnf	Prl
													Bdnf	Ncam2
													Bdnf	Cacna1c
													Bdnf	Bcl2l11
													Bdnf	Ptprs
													Bdnf	Nr3c1
													Bdnf	Chrne
													Bdnf	Arhgap32
													Bdnf	Drosha
													Bdnf	Otx2
													Bdnf	Gria3
													Bdnf	Kcnk2
													Bdnf	Mthfr
													Bdnf	Sepp1
													Cib3	Gbe1
													Cib3	Myh3
													Slc17a8	Tac1
													Slc17a8	Vamp2
													Slc17a8	P2rx3
													Slc17a8	Gria3
													Slc17a8	Bdnf
													Slc17a8	Slc6a4
													Slc17a8	Syt7
													Slc17a8	Gjb2
													Slc17a8	Slco6b1
													Rpl7	Atp5g2
[truncated: 1,098 more rows]

## Sheet: 6-month exposure
1 µg MWCNT	brown4	#node1	node2	tan	#node1	node2		10 µg MWCNT	lightcyan	#node1	node2		40 µg MWCNT	orangered4	#node1	node2		80 µg MWCNT	lightgreen	#node1	node2	paleturquoise	#node1	node2	salmon	#node1	node2
		Clcc1	Best1		Prkar1a	Prkaca				Ndufs4	Ndufs2				Olfr705	Reep4				Nuf2	Kif18a		Plcg1	Sos1		Rpl26	Rpl8
		Aadat	Dos		Rpl23	Rps3				Utp15	Noc4l				Ppap2c	Dgat1				Fgf15	Klb		Mob1a	Amotl1		Rpl31	Rpl26
		Rps6ka3	Mitf		Rpl23	Rps2				Prkab1	Prkag2				Apol9b	Serpinc1				Fgf15	Fgf17		Edn3	Gnaq		Rpl31	Rpl8
		Rps6ka3	Mecp2		Rps2	Rps3				Rps19	Rps4x				Olfr780	Reep4				Cxcr3	Cxcl5		Sos1	Rhov		Ptbp1	Hnrnpa2b1
		Rnmtl1	Tufm		Cdc25a	Chek2				Pex7	Pex1				Cd53	Dgat1				Piwil2	Fkbp6		Arhgap21	Rhov		Eef1a1	Rpl8
		Rnmtl1	Comtd1		Cep89	Cep83				Atp5c1	Ndufs2				Olfr1049	Reep4				Stam	Rab5b		Nfkbie	Psmb5		Copb2	Copz2
		Rnmtl1	Gtpbp6		Ttc21b	Wdr35				Adcy3	Prkar2b				Olfr583	Reep4				Smad5	Smad6		H2-Aa	Csk		Mrps30	Mrpl10
		Nuak1	Hspg2		Cep164	Cep83				Polr2b	Rtf1				Olfr1463	Reep4				Mrps21	Mrps31		Ctnna2	Mef2a		Anapc11	Cul1
		Nuak1	Lyplal1		Stag2	Esco1				Polr2b	Ncbp1				Otud3	Otulin				Grp	Kng2		Rbm17	Hspa8		Cul1	Cdkn1b
		Nuak1	Narg2		Cep164	Cep89				Adcy3	Gnai2				Eif4a2	Lage3				Nuf2	Smc4		Rnf114	Hace1		Fbxw4	Cul1
		Nuak1	Fam131b		Cep290	Cep164				Col4a1	P4ha1				Rps6	Eif4a2				Klb	Fgf17		Frs3	Sos1		Rpl26	Eef1a1
		Nuak1	Bag2		Cep164	Cep152				Krt73	Krt12				Acta1	Tcap				Crh	Gpr83		Tmed7	Cog5		Serpina3a	C3
		Nuak1	Melk		Gm6803	Rps3				Krt78	Krt12				Cat	Acaa1b				Kng2	Ptger1		Plcg1	H2-Aa		Asah2	Gba2
		Cbx7	Uap1		Egfr	Rhoa				Gnai2	Gpr183				Klk1b9	Serpinc1				Adcy6	Gpr83		Tmed7	Kif26a		Fnbp1	Sh3gl1
		Cbx7	Hmga1		Osbpl1a	Rilp				Camkk2	Prkag2				Eps15	Bdp1				Ap2a2	Rab5b		Kif26a	H2-Aa		Pomt1	Pomt2
		Cmtr2	Virma		Rragc	Akt1				Muc5b	C1galt1				Rad51ap1	Casc5				Kng2	Npy4r		Arhgap21	Arf1		Rpa2	Ube2b
		Cmtr2	Ankrd36		Cep290	Cep89				Auts2	Csnk2b				Eif2b4	Suco				Socs3	Asb2		Plec	Rsrc1		Ccnh	Cdkn1b
		Mfsd2a	Bag2		Gm6803	Rps2				Atp5c1	Ndufs4				Acta1	Cat				Kng2	Cxcl5		Gnaq	Gnat1		Cul1	Ube2b
		Mfsd2a	Mfsd6l		Rac1	Rhoa				Rps19	Ncbp1				Tm9sf4	Suco				Stam	Ap2a2		Scn5a	Kcna4		Hnrnpa2b1	Cwc25
		Gas2l3	Unc5c		Srsf1	Rnpc3				Qsox1	Fstl3				Gnl3l	Rps6				Nf1	Psmd11		Mef2a	Hdac7		Pth	Adrb2
		Ccs	Hsf4		Gtf2a2	Taf3				Gna15	Anxa1				Idi1	Acaa1b				Kng2	Cxcr3		Plec	Mrpl3		H2-Q4	H2-K1
		Spaca6	Pou3f1		Tas2r135	Gnat3				Ncbp1	Rtf1				Eif2b4	Tm9sf4				Kng2	Mfi2		Rbm10	Cacng2		Rpl41	Rpl8
		Itpk1	Aadat		Tas2r126	Gnat3				Camkk2	Prkab1				Fam178a	Suco				Npy4r	Cxcl5		Ppp6c	Nfkbie		Gng8	Gnai3
		Itpk1	Dido1		Cep290	Cep83				Kalrn	Gna15				Apol9b	Gvin1				Grp	Gpr17		Pwp2	Clpx		Rpl41	Rpl26
		Itpk1	Kcnk10		Cep290	Cep152				Gnai2	Anxa1				Icosl	Bst2				Vnn1	Mfi2		Igfbp3	Shbg		Anapc11	Ube2b
		Pipox	Aadat		Rhoa	Arhgef19				Diap2	Pfn4				Arid1b	Rab3ip				Npy4r	Cxcr3		Sdpr	Decr1		Socs5	Cul1
		Pipox	Rabl2		Adcy7	Prkaca				Itih2	Qsox1				Cnot6l	Fars2				Gpr17	Cxcl5		Rsrc1	Pwp2		Ube2h	Ube2b
		Pipox	Pyroxd1		Adcy7	Prkar1a				Krt78	Krt73				Pask	Plcd1				Grp	Ptger1		Selm	Rnf114		Ube2h	Cul1
		Pipox	Hpn		Srsf1	Lsm8				Adcy3	Lhb				Car1	Klk1b9				Gpr17	Cxcr3		Glrx5	Clpx		Usp33	Adrb2
		Pipox	Mlycd		Mybpc3	Dmd				Sirpb1a	Tmem63a				Serpinc1	Slc22a2				Scg3	Mfi2		Rsrc1	Mrpl3		P2ry14	Mtnr1a
		Pipox	Acsm5		Adcy7	Drd1a				Epas1	Psmb4				Ube2k	Eps15				Socs3	Kbtbd8		Rbm10	Rbm17		Krt81	Krt24
		Pipox	Sdsl		Taf6l	Taf3				Lamp1	Cpne3				Arid1b	Kdm5b				Aph1c	Ephb3		Vps29	Vps11		S1pr3	Gnai3
		Pipox	Arg1		Rac1	Arhgap39				Gpr183	Anxa1				Ube2k	Cat				Gpr17	Npy4r		Usp27x	Rnf40		Dcc	Myh10
		Pipox	Acsf2		Cep152	Cep89				Tmem63a	Itgb2l				Plcd1	Acaa1b				Cd93	Ap2a2		Eif4e1b	Ddx3y		Mtnr1a	Gnai3
		Pipox	Pex14		Cep152	Cep83				Kalrn	Anxa1				Rad51ap1	Ndufs5				Cd93	Rab5b		Chd3	Taf1		Syt2	Sh3gl1
		Psg22	Mdga1		Rac1	Rras				Cops7b	Polr2b				Eps15	Acta1				Kng2	Scg3		Nubp2	Qpct		Pth	Gpr150
		Slco1a1	Fmo1		Srsf1	Slu7				Itih2	Fstl3				Kdm5b	Pdgfrl				Kng2	Gpr17		Plec	Kcna4		Hnrnpa2b1	Wdr33
		Slco1a1	Fbxo47		Dmd	Actn3				Fundc1	Csnk2b				Reep4	Atl1				Adcy6	Crh		Pwp2	Mrpl3		Ptbp1	Wdr33
		Lair1	Psg22		Clasp1	Cep164				Sirpb1a	Itgb2l				Gnl3l	Eif4a2				Kbtbd8	Asb2		Mctp1	Mef2a		Gng8	Mtnr1a
		Lair1	Ncf4		Atp11a	Atp6v0c				Cops7b	Actr8				Dnah7c	Acta1				Gpr17	Ptger1		Chd3	Rnf40		Anapc11	Rbbp6
		Tcta	Ttc3		Chek2	Babam1				Ntng1	Lypd5				Cat	Fars2				H2-Ke6	Hsd17b7		Zhx2	Sos1		Gng8	Adrb2
		Lyplal1	Aadat		Nr1h3	Hdac4				Tpx2	Prkar2b				Trim29	Adamtsl4				Cxcr3	Ccl22		Fadd	Clpx		Gng8	Gpr150
		Lyplal1	Plekha8		Rac1	Arhgef19				Prkar2b	Sclt1				Eif2b4	Eif4a2				Agr3	Bzw2		Tlr7	Fadd		Rbbp6	Cul1
		Rabl2	Myo5b		Vps26a	Dennd4c				Sirpb1a	H2-Q1				Ppm1n	Strn3				Tpt1	Rpl37a		Mef2a	Map2k5		Sec22a	Trappc4
		Rabl2	Arl4c		Adcy7	Gnat3				Atp5c1	Psmb4				Strn3	Plcd1				Sec61a2	Rpl37a		Eif4e1b	Mctp1		Kif2b	Pds5b
		Rabl2	Ndfip2		Rbbp4	Brd7				Srp54b	Rps19				Rad51ap1	Pask				Dusp16	Mapk12		Chd3	Hdac7		Socs5	Fbxw4
		Rabl2	Tshz2		Hmha1	Rhoa				Utp15	Trmt6				Zfy2	Kdm5b				Fgf15	Slc10a2		Tlr7	Decr1		Adrb2	Sh3gl1
		Rgs20	Rgs6		Srsf1	Crnkl1				Gdpd3	Gdpd1				Arid1b	Dmtf1				Gpx1	Gsta2		Zcchc7	Rnf114		Rpa2	Ccnh
		Gbp5	Cxcl9		Hmha1	Rac1				Trmt6	Noc4l				Lipm	Dgat1				Tamm41	Prelid1		Plcg1	Amotl1		Wdr33	Cwc25
		Gbp5	Ube2l6		Arhgap39	Rhoa				Itga5	Vtn				Otos	Pdgfrl				Nsmce4a	Smc4		Ifit3	Tlr7		P2ry14	S1pr3
		Gbp5	Rnf213		Ifna9	Tyk2				Atp5c1	Ppa2				Icosl	Il6ra				Tmem220	Cox6b1		Frs3	Vps11		Rbbp6	Wdr33
		Cabcoco1	Raph1		Utp3	Xrn2				Kalrn	Cdc42				Casc5	Chac1				Slc10a2	Abcb4		Arf1	Ppp6c		Mrpl10	Oxa1l
		Cabcoco1	Slc35f1		Nup98	Hspa4				S100a10	Anxa1				Rps6	Cat				Trdmt1	Phrf1		Arf1	Sos1		Lrig1	Sh3gl1
		Mmp10	Snai1		Hdac4	Nup98				Apoa4	Pcyox1				Cnot6l	Eif4a2				Nfxl1	BC026585		Ifit3	Slfn8		Ube2h	Anapc11
		Mmp10	Itga2		Mybpc3	Actn3				Col4a1	Itga5				Arid1b	Chac1				Ccl22	Cxcl5		Plec	Hace1		Anapc11	Cdkn1b
		Mmp10	Smad2		Clasp1	Tubgcp3				Trmt5	Trmt6				Armc5	Acta1				Smc4	Kif18a		Ube2w	Hace1		Kif2b	Sptbn2
		Mmp10	Fn1		Rbbp4	Cenpn				Adcy3	Pde3b									Cox6b1	Cox10		Chd3	Hace1		Bpi	C3
		Cdk13	Ccnd3		Znrf1	Uba1				Srp54b	Rps4x									Tbx6	Smad6		Rbm10	Prx		Ptbp1	Cwc25
		Cdk13	Cdc14a		Tas2r135	Tas2r126				Utp15	Csnk2b									Gstz1	Fsd2		Vps29	Ppp6c		Anapc11	Fbxw4
		Plch2	Aim1l		Ttc21b	Prkaca				Cyth4	Spi1									Nptx2	Churc1		Sos1	Ppp6c		Kif2b	Copz2
		Tslp	Cxcl9		Lsm8	Crnkl1				Qsox1	Sox8									Angptl3	Ftcd		Arf1	Hace1		Rbbp6	Ube2b
		Tslp	Rorc		Ttc21b	Prkar1a				Rps19	Qars									Wdr59	Tfb2m		Cd84	Tlr7		Mrps30	Oxa1l
		Tslp	Itga2		Ikbkb	Akt1				Gbp6	Ifi44									Kcns2	Rpl37a		Plcg1	Gnaq		P2ry14	Gnai3
		Tslp	Stat6		Nup98	Stag2				Ndufs2	Psmb4									Dtwd1	Tsr3		Rhov	Gnaq		Kif2b	Copb2
		Tslp	Tlr8		Adcy7	Pth2r				Cdc42	Diap2									N6amt1	Ftcd		Gnat1	Smo		S1pr3	Gng8
		Tslp	Lifr		Atp6v0c	Mgst1				Adcy3	Polr2b									Tet1	Gadd45a		Kcna4	Mrpl3		P2ry14	C3
		Lpar5	Cxcl9		Clasp1	Cenpn				Cdc42	Myh9									Iyd	Ftcd		Chd3	Obfc1		Rpl31	Eef1a1
		Lpar5	S1pr5		Rnf41	Uba1				Nt5c3b	Impdh1									Ilf3	Nono		Ube2w	Rnf40		Mfn1	Mterfd1
		Lpar5	Ccl28		Slu7	Crnkl1				Pnlip	Acsl1									Hypk	Rpl37a		Fadd	Decr1		Sdcbp	C3
		Grik5	Dlgap3		Rps2	Xrn2				Mkks	Bbs7									Nabp2	Elp2		Nubp2	Glrx5		Ptpn3	Sh3gl1
		Grik5	Gpr157		Cep152	Tubgcp3				Itga5	Itgb2l									Usp9y	Ubqln1		Vps29	Znhit1		S1pr3	Mtnr1a
		Grik5	Syngap1		Clasp1	Stag2				Utp15	Rps4x									Naif1	Vezf1		Tubb2b	Zswim4		Copb2	Sptbn2
		Grik5	Olfm3		Wdr35	Prkaca				Lclat1	Pld4									Cxcr3	Havcr2		Ddx3y	Pwp2		Adrb2	Gpr150
		Fpr-rs3	Vmn1r188		Hist1h1e	Ep400				Cdc42	Dock3									Gabra6	Clcnka		Usp27x	Taf1		Syt2	Fnbp1
		Fpr-rs3	Lpar5		Nup98	Sp100				Nt5c3b	Pde3b									Ubqln1	Psmd11		Tmem45a	Ankrd55		Serpina3a	Hebp2
		Fpr-rs3	Cxcl9		Prkaca	Tubgcp3				Pld4	Cyth4									Inpp5b	Serpinb9g		Zfp629	Smo		Ube2h	Fbxw4
		Fpr-rs3	Vmn2r24		Osbpl1a	Dctn4				Rasgef1b	Fam134b									Zfp472	Elp2		Eif4e1b	Hspa8		Fbxw4	Ube2b
		Fpr-rs3	S1pr5		Rps2	Utp3				Phkg2	Prkab1									Zranb3	R3hdm1		Zfp629	Elmod1		Ube2h	Rbbp6
		Fpr-rs3	Ccl28		Cep164	Tubgcp3				Eogt	Gnai2									Cntnap5b	Pcdhb7		Ppp6c	Gnaq		Mtnr1a	C3
		Etnk1	Ttc3		Pth2r	Drd1a				Il24	Il21r									Lamtor3	Wdr59		Rsrc1	Kcna4		Serpina3a	Bpi
		Etnk1	Btf3l4		Wdr35	Prkar1a				Auts2	Cadps2									Nek11	Nek7		Ctnna2	Plec		Rpl26	Smg8
		Etnk1	Arl4c		Clasp1	Nup98				Gale	Gnpda1									Rpl37a	Kcnv2		Sdpr	Obfc1		Pth	Gng8
		Etnk1	Pcyt1a		Cep290	Tubgcp3				Dpy19l2	Rimbp3									Agbl5	Kng2		Kcnmb4	Kcna4		Fnbp1	Adrb2
		Esrra	Nr5a1		Ndnl2	Stag2				Gp6	Col4a1									Fsd2	Asb2		Map2k5	Gnat1		Gng8	Npff
		Esrra	Acsm5		Stag2	Cenpn				Tmem28	Zc4h2									Usp42	Ubqln1		Ctnna2	Cacng2		Entpd3	Nudt16
		Dhdh	Hspa12b		Rilp	Dctn4				Kctd20	Rundc3b									Nptx2	Agr3		Hdac7	Hace1		Serpina3a	Sdcbp
		Dhdh	Cyb5r2		Neu2	Arsa				Bpifa6	Bpifb9a									Susd4	Katnal2		Plcg1	Csk		Bpi	Sdcbp
		Dhdh	Umps		Atf4	Creb3l1				Slc36a1	Lamp1									Nf1	Smc4		Hace1	Psmb5		Gng8	C3
		Relt	Rell1		Nup98	Cenpn				Ephb4	Cdc42									Cox10	Myl1		Rhov	Map2k5		Rbbp6	Fbxw4
		Relt	Fchsd2		Clasp1	Prkaca				Spi1	Itgb2l									Satb1	Lhx6		Nfkbie	Hspa8		Serpina3a	Maged2
		Eif3e	Hspa12b		Arsa	Hmha1				Noc4l	Csnk2b									Sez6l2	Tbx6		Hace1	Hspa8		Fzd3	Gng8
		Eif3e	Nap1l5		Satb2	Rbbp4				Gnai2	Gna15									Nfatc2ip	Zfp263		Usp27x	Vps11		C3	Hebp2
		Eif3e	Atf2		Cep164	Prkaca				Apobec3	Atp5c1									Rpl37a	Ubqln1		Psmb5	Hspa8		Sdcbp	Hebp2
		Eif3e	Actb		Atp6v0c	Psg19				Apoa4	Proz									Atxn1	Ubqln1		Map2k5	Csk		Tor4a	Maged2
		Eif3e	Eif2s3y		Clasp1	Cep83				Bcs1l	Ndufs4									Mocs2	N6amt1		Plec	Hspa8		Syt2	Adrb2
		Eif3e	Fn1		Stag2	Tex12				Sirt1	Phf1									Cntnap5b	Epb4.1l2		Mmp14	Igfbp3		Serpina3a	Tor4a
		Eif3e	Gpr149		Clasp1	Cep89				Rps4x	Qars									Rasgef1c	Galnt16		Hace1	Vps11		Copz2	Sptbn2
		Eif3e	Cops7a		Cep89	Prkaca				Srp54b	Qars									Kcns2	Kcnip1		Tmed7	Arf1		Rpl41	Smg8
		Wnt7a	Pbx1		Gtf2a2	Cpsf3l				Sirt1	Spi1									Serpinb9g	Cxcr3		Sncaip	Ddx3y		Bpi	Hebp2
		Wnt7a	En2		Clasp1	Cep152				Kalrn	Ephb4									Pnliprp1	Try4		Zswim4	Nfkbie		Smg8	Rpl8
		Wnt7a	Eomes		Mgst1	Psg19				Slc22a18	Apoa4									Nsmce4a	Mageb16		Arf1	Vps11		P2ry14	Gng8
		Wnt7a	Nlk		Il5ra	Prkaca				Slc22a18	Slc22a17									Coq6	Cox10		Znhit1	Chd3		S1pr3	C3
		Wnt7a	Fn1		Cep83	Prkaca				Cyth4	Itgb2l									Katnal2	Psmd11		Arf1	Hspa8		C3	Gnai3
		Srpx2	Gnptg		Atp11a	Psg19				Phb	Pdss2									Smad5	Hfe2		Eif4e1b	Rnf40		Rgs9	Gnai3
		Men1	Nr5a1		Clasp1	Cep290				H2-Q1	Lamp1									Fgf15	Abcb4		Ldoc1l	Phyh		Rpl31	Srp54a
		Men1	Foxm1		Rnf41	Znrf1				Lamp1	Pcyox1									Ptprn2	Scg3		Hace1	Ppp6c		Amfr	Erlin2
		Men1	Smad2		Cep290	Prkaca				Psrc1	Apoa4									Sez6l2	Ptprn2		Prx	Plec		Rpa2	Primpol
		Cxcl9	S1pr5		Folr4	Psg19				Srp54b	Pex7									Gpr153	Gpr83		Tsnax	Hspa8		Srp54a	Rpl8
		Tspo	Ammecr1l		Cep152	Prkaca				Pld4	Il21r									Gabra6	Ubqln1		Kif26a	Tubb2b		Thap1	Tor1a
		Tspo	Nr5a1		Chek2	Rad1				Tomm20l	Psmb4									Med18	Edar		Armc9	Nubp2		Mrto4	Rpl8
		Nap1l5	Comtd1		Rhoa	Akt1				Cdc42	Pfn4									Cd37	Socs3		Rnf40	Cldn7		Adrb2	Gnai3
		Ntn3	Gfra3		Chek2	Msh2				Hhipl2	Qsox1									Kng2	Angptl3		Hspa8	Gnat1		Rpl26	Srp54a
		Ntn3	Unc5c		Rbbp4	Hdac4				Nt5c3b	Pdpr									Invs	Cfc1		Mob1a	Ppp6c		Hmgcll1	Cs
		Tbce	Srpx		Rras	Rhoa				Itih2	Vtn									Wdfy4	Phrf1		Znhit1	Rnf40		Rpl31	Mrto4
		Cyb5r2	Hspa12b		Atf4	Akt1				Gnpda1	Rsad1									Mapk12	Mst4		Mef2a	Chd3		Pth	Kl
		Cyb5r2	Olfml1		Egfr	Tyk2				Pld4	Spi1									Scaf4	Tmem50b		Ddx3y	Mrpl3		Lao1	Cs
		Cyb5r2	Pi15		Ppp2r2b	Akt1				Anxa1	Myh9									Trdmt1	Rbl2		Adig	Cacng2		Gad1	Lao1
		Cyb5r2	Cyb5a		Rhoa	Prkaca				Ctbp2	Rgs11									Serpinb9g	Ccl22		Ccdc130	Rbm17		Mrto4	Rpl26
		Fbxo30	Vprbp		Satb2	Fezf2				Cdc42	Arhgef16									Lingo1	Ncan		Obfc1	Poln		Chil3	Ccl2
		Fbxo30	Smad2		Dlst	Acaa2				Gnai2	Phlpp1									Pml	Myl1		Gm16515	Trpv2		Gm732	Brk1
		Psg23	Psg22		Scn1b	Prkaca				Bank1	Tnip1									Aamdc	Rab5b		Prpf38b	Psmb5		Zic3	Nodal
		Psg23	Lair1		Brd7	Gtf3c5				Apoa4	Elovl2									Xylt1	Ncan		Cask	Cacng2		Porcn	Htr3b
		Psg23	Mdga1		Bdnf	Akt1				Polr2b	Cdk20									Dpf3	Asb2					Nt5c2	Nudt16
		Trpv3	Lpar5		Utp3	Sdad1				Gale	Cmas									Zkscan14	Asb2					Amfr	Hmgcr
		Trpv3	Kcnk10		Uqcc1	Uqcrq				Gale	Ncbp1									Satb1	Ap2a2					Rpl31	Chst10
		Ube2a	Cdk13		Gtf2a2	Lsm8				Itih2	Apoa4									Smc4	Piwil2					Ptbp1	Eif4h
		Ube2a	Nap1l5		Zbtb37	Tor3a				ENSMUSG00000097327	Cdk20									Creld1	Cfc1					Nt5c2	Entpd3
		Ube2a	Fbxo30		Atf4	Prkaca				Ugt2b34	Sult5a1									Ahcyl2	Angptl3					Hand2	Ccl2
		Ube2a	Klhl41		Sdad1	Trmt1				Sirt1	Epas1									Gpr153	Gpr135					Gba2	Hmgcr
		Ube2a	Trim39		Rnpc3	Lsm8				Rps19	Noc4l									Olfr1308	Rab5b					Uqcrc1	Cs
		Ube2a	Vprbp		Rbbp4	Bcl11a				Noc4l	Rps4x									N6amt1	Elp2					Brk1	Arpc1a
		Ube2a	Fbxo6		Ifng	Egfr				Phlpp1	Prkar2b									Zranb3	Hyal3					Ptbp1	Mbnl1
		Ube2a	Psmd6		Rac1	Akt1				Myh9	Itgb2l									Prr5l	Zfp652					Gm101	Pacrg
		Ube2a	Rad54l		Rnf41	Egfr				Ppa2	Ndufs2									Klb	Slc10a2					Helz2	Eef1a1
		Ube2a	Ccdc24		Jag1	Hes1				Gnai2	Rgs11									Pkp4	R3hdm1					Cers3	Gba2
		Ube2a	Cdc37		Satb2	Hdac4				Cdc42	Id4									Cox6b1	Mrps21					Nars	Dalrd3
		Ube2a	Ubac1		Ccl17	Ccl11				ENSMUSG00000097327	Ccni									Kcnv2	Olfr214					Ptbp1	Pcbp2
		Ube2a	Rbck1		Bdnf	Egfr				Phkg2	Prkag2									Csn2	Nek7					Mterfd1	Oxa1l
		Ube2a	Pias1		Meis1	Hoxb7				Trmt5	Noc4l									Dppa4	Piwil2					Il22ra1	Il12a
		Ube2a	Cdk1		Taf6l	Gtf2a2				Serf2	Cadps2									Napsa	Rab5b					Pkd2	Pacrg
		Ube2a	Umps		Dnaja3	Hspa4				Bcs1l	Ndufs2									Sec61a2	Pdia5					Pkd2	Pacs1
		Ube2a	Ube2l6		Fgf5	Egfr				Utp15	Polr2b									Wdfy4	Inpp5b					Kl	Gba2
		Ube2a	Ubr1		Rpl23	Srpr				Acsl1	Pde3b									Agbl5	Ttll11					Mzf1	Axl
		Ube2a	Asb10		Slc15a1	Slc1a1				Serpinb9f	Lamp1									Trpc1	Nfat5					Meox1	Krt24
		Ube2a	Psmc6		Sox1	Otx2				Noc4l	Polr2b									Ppp1r14b	Morn2					Sgce	Thap1
		Ube2a	Trim69		Atf4	Slc7a11				Il18bp	Gbp6									Nptx2	Cox10					Izumo4	Folr4
		Ube2a	Spo11		Ugt2b1	Adh1				Impdh1	Guca1b									Btaf1	Nfatc2ip					Ptprt	Slitrk1
		Ube2a	Rnf213		Satb2	Atf4				Bbs7	Limch1									Stam	Ubqln1					B3gnt7	Chsy1
		Vmn1r175	Vmn1r31		Hspa4	Akt1				Lclat1	Acsl1									Sec61a2	Ubqln1					Rpl31	Rpl41
		Ddx42	RTRAF		Gpx8	Mgst1				Slc35b1	Mfsd3									Cox6b1	Chchd10					Tmod2	Lsp1
		Ddx42	Dido1		Pate2	Pate4				Atp5c1	Tomm20l									Camsap3	Pkp4					Pcbp2	Baiap2l1
		Ddx42	Snrnp40		Ddx6	Tnrc6c				Actl9	Pfn4									Socs3	Cxcl5					Nt5c2	Borcs7
		Ddx42	Pdcd7		Meis1	Nup98				Mkks	Qars									Fkbp6	Trim52					Trappc4	Sdcbp
		Sphk2	S1pr5		Otx2	Fgf5				Phb	Bcs1l									Tnik	Rasgef1c					Pth	Ccl2
		Rorc	Cxcl9		Cdc25a	Egfr				Vmn2r28	Vmn1r237									Grp	Crh					Hmgcr	Hmgcll1
		Rorc	Eomes		Aktip	Chek2				Aass	Aldh1l2									Kif18a	Katnal2					Hand1	Hand2
		Rorc	Actb		Cetn3	Tubgcp3				Umodl1	Dennd3									Gpr17	P2rx6					Nodal	Sox17
		Rorc	Stat6		Mgst1	Adh1				Sirt1	Poldip2									B3galnt2	Xylt1					Asah2	Cers3
		Rorc	Cfd		Ifng	Ccl11				Ntng1	Nr4a2									Btaf1	Zranb3					Sgce	Tor1a
		Rorc	Aqp8		Cep290	Bbs12				Prkar2b	Prkag2									Smtn	Pald1					Meox1	Sox17
		Mrpl20	Rnmtl1		Ddx6	Rc3h1				Itga5	Myh9									Chchd10	Ghitm					Rpl31	Oas1g
		Mrpl20	Psmb3		Smcr8	Rragc				Cdc42	Vtn									Tet1	Trdmt1					Rpl26	Mrps30
		Mrpl20	Tufm		Nup98	Phf23				Cadm2	Tmem28									Serpinb9g	Havcr2					Gng8	Gpr151
		Mrpl20	Eif2s3y		Tnfsf13b	Akt1				Mkks	Rps4x									N6amt1	Tmem50b					Pomt1	Poglut1
		Mrpl20	Mrpl38		Cep290	Ttc21b				Pld4	Cd52									Ankrd6	Invs					Fnbp1	Tor1a
		Mrpl20	Tarsl2		Jag1	Akt1				Rsad1	Ndufs2									Gpx1	Gstz1					Oas1g	Rpl26
		Mrpl20	Gtpbp6		Ddx6	Xrn2				Slc39a9	Apoa4									Inpp5b	Rab5b					Oas1g	Rpl8
		Mrpl20	Mrpl46		Ifng	Tnfsf13b				Atp5c1	Itih2									Nexn	Sun5					Pitpnm1	Gm15800
		Mrpl20	Grpel1		Cyp26c1	Ugt2b1				Stmn3	Cadps									Pknox1	Obox1					Gdf10	Acvr1
		Car5b	Slc9a5		Begain	Mpp2				Cdc42	Lamp1									Mtmr7	Kdm8					Acvr1	Hamp
		Car5b	Eif2s3y		Ces3b	Ugt2b1				S100a10	Slc45a3									Mapk12	Jdp2					Cnga1	Rgs9
		Tctex1d2	Uap1		Il20rb	Tyk2				Muc5b	Serpinb9f									Lamtor3	Prr5l					Mtmr9	Psmg1
		Tctex1d2	Pcyt1a		Lphn2	Lrguk				ENSMUSG00000097327	Bpifb9a									Slitrk6	Daam2					Nudt16	Nudt13
		Cbll1	Virma		Cebpg	Atf4				Cobl	Pfn4									Mapk12	Nf1					Hnrnpa2b1	Pcbp2
		Uqcc2	Psmb3		Il20rb	Ifng				Trmt6	Myo6									Gpx1	Me1					Folr4	Zp3
		Uqcc2	Cox20		Cacng3	Ppp2r2b				Gp6	Vtn									Angptl3	Iyd					Cdh19	Hebp2
		Uqcc2	Grpel1		Ifna9	Egfr				Kalrn	Nrg1									Slitrk2	Ptprn2					Fads3	Eps8l1
		Olfr1444	Gpr157		Bdnf	Drd1a				Fstl3	Hddc2									Gpr153	Gpr123					Tor4a	Clpb
		Atp6v1c2	Cyb5a		Il5ra	Ifng				Itih2	Proz									Myl1	Asb2					Hnrnpa2b1	Mbnl1
		Slc9a5	Myo5b		Adcy7	Akt1				Slc39a9	Pcdhb11									Gstz1	BC026585					Hand1	Sox17
		Tcim	Clcc1		Cep164	Cetn3				Trmt6	Polr2b									Tnik	Pak7					Pkd2	Cul1
		Gfra3	Slc35f1		Rnpc3	Slu7				Arhgef16	Unc50									Trdmt1	Ahcyl2					Gpr151	Kctd8
		Atf2	Smad2		Adcy7	Ntpcr				Pdss2	Bcs1l									Nsmce4a	Nfatc2ip					Myh10	Axl
		Atf2	Usf2		Sox1	Fgf5				Sirt1	Gnai2									Wdr59	Elp2					Pabpc5	Eef1a1
		Atf2	Hmga1		Srpr	Rad1				Kcmf1	Tubal3									Cxcr3	Sh2d1a					H2-K1	Ccl2
		Rraga	Map4k3		Atp1a2	Prkaca				Stmn3	Tubal3									Rdh11	Sec61a2					Syt2	Gad1
		Chmp5	Zwint		Snx20	Brd7				Prkar2b	Pde3b									Agr3	Pdia5					Tfpi	Bpi
		Chmp5	Ndfip2		Hiatl1	Mfsd11				Pnlip	Pde3b									Grp	Scg3					Mrps30	Rpl8
		Chmp5	Ube2l6		Il5ra	Tyk2				Apobec3	Ndufs4									Ahcyl2	Ubqln1					Cd1d2	H2-K1
		Pi15	Srpx2		Chek2	Hltf				Serf2	Cpne3									Slc39a10	Nabp2					Adap1	Gpa33
		Pi15	Best1		Jag1	Egfr				Cobll1	Cobl									Ilf3	Ivns1abp					Usp33	Fnbp1
		RTRAF	Mrpl20		Neu2	Glb1l				Ppa2	Bcs1l									Churc1	Sorbs3					Uqcrc1	Oxa1l
		RTRAF	Mbtd1		Slc7a11	Slc1a1				Fundc1	Fam134b									Ahcyl2	Zfp652					Psip1	Pds5b
		RTRAF	Nlk		Creb3l1	Akt1				Kcmf1	Itih2									Coq6	Eif4e3					H2-K1	Axl
		RTRAF	Gpr149		Olfr1230	Prkaca				Ccni	Cdk20									Angptl3	Ncan					Rpl26	Mrpl10
		RTRAF	Psmc6		Hdac4	Msh2				Tmem28	Kcmf1									Gpr153	Olfr52					Mrto4	Srp54a
		Pola1	Sass6		Adcy7	Prkcg				Cdc42	Gna15									Kcnip1	Fgf17					Mfn1	Cs
		Pola1	Rad54l		Nrap	Actn3				Phlpp1	Cdc42									Socs3	Nono					Pacrg	Ribc2
		Pola1	Cdyl2		Rnpc3	Crnkl1				Prkar2b	Polr2b									H2-T24	H2-Ke6					H2-K1	Cd70
		Pola1	Pias1		Creb3l1	Prkaca				Apoa4	Vtn									Sec61a2	Cox10					Mfn1	Opa3
		Pola1	Cdk1		Aktip	Tnfsf13b				Nrg1	Cdc42									Daam2	Ankrd6					Hspb7	Arpc1a
		Pola1	Umps		Rac1	Mgst1				Auts2	Slc28a3									Rpl37a	Tfb2m					Mrps30	Lsp1
		Pola1	Cbx3		Prkcg	Rras				Hnmt	Slc22a17									Mettl21c	Asb2					Ube2h	Thop1
		Pola1	Parpbp		Otx2	Fezf2				Cops7b	Myh9									Dusp16	Gpr83					Zic3	Sox17
		Pola1	Cdc25c		Ddx6	Lsm8				Gale	Bcs1l									Nfatc2ip	E4f1					Izumo4	Fam57b
		Pola1	Hells		Cacng3	Prkaca				Impdh1	Snx32									Ccl22	Havcr2					P2ry14	Entpd3
		Pola1	ENSMUSG00000090369		Mast1	Ppp2r2b				Neb	Myh9									Daam2	Fbxo42					Acvr1	Nodal
		Pola1	Melk		Ikbkb	Rhoa				Rps4x	Polr2b									Grp	Gpr1					Rbm11	Vmn1r71
		Snai1	Cbll1		Neu2	Lrguk				Ugt2b34	Gsta3									Nfatc2ip	Smc4					Slc5a7	Gpr151
		Snai1	Foxm1		Cep152	Cetn3				Mthfr	Pdpr									Btaf1	Psmd11					C3	Ccl2
		Snai1	Actb		Inpp5e	Cep164				Gnai2	Prkar2b									Acox1	Pnliprp1					Alox15	Ccl2
		Snai1	Smad2		Ifna9	Il20rb				Bank1	Ncbp1									Smc4	Rbl2					Rgag1	Tmod2
		Snai1	Fn1		Cdc25a	Akt1				Atp5c1	Polr2b									Amd1	Vnn1					Cd70	Tnfrsf13b
		Snai1	Hmga2		Otx2	Zic1				Tm2d1	Limch1									Tbx6	Cfc1					Eno1b	Uqcrc1
		Csnk1g1	Epha3		Prkcg	Creb3l1				Car3	Nrbp2									Gabra6	Nf1					Chil3	Alox15
		Csnk1g1	Dido1		Rras	Akt1				Phb	Tomm20l									Smim24	Angptl3					Mrto4	Eef1a1
		Ak2	Tufm		Atf4	Prkcg				Tspan12	Cadps2									Ppp1r14b	Prelid1					Tor1a	Clpb
		Ak2	Tarsl2		Olfr102	Prkaca				Actl9	Phlpp1									Zranb3	Smc4					Sox17	Tead4
		Ak2	Grpel1		Olfr868	Prkaca				Cdc42	Spi1									Dusp16	Nfxl1					Erlin2	Hmgcr
		Ak2	Camk1d		Olfr213	Prkaca				Proz	Vtn									Amd1	Kcns2					Cdc42se2	Isoc1
		Ush1g	Ankrd24		Olfr478	Prkaca				Zrsr1	Ooep									Agr3	Elp2					Chil3	Hand2
		Ush1g	Unc5c		Apex2	Msh2				Ephb4	Arhgef16									Slc39a10	Elp2					Teddm1	Cuzd1
		Tufm	Mrpl38		Olfr470	Prkaca				Auts2	Cadps									Tnik	Erc2					Hnrnpa2b1	Psip1
		Mlycd	Comtd1		Olfr742	Prkaca				Cubn	Slc22a17									Zbtb18	Nfatc2ip					Ptbp1	Pabpc5
		Mlycd	Pex14		Il5ra	Ifna9				Acsl1	Aass									Rpl37a	Zkscan14					Chd7	Hesx1
		Klhl41	Ttc3		Olfr1393	Prkaca				Adcy3	Olfr160									Tpt1	Gpr17					Pitpnm1	Nudt16
		Klhl41	Fbxo30		Olfr683	Prkaca				Limch1	Eogt									Slc39a4	Slc39a10					Rbm11	Pcbp2
		Klhl41	Trim39		Olfr1297	Prkaca				Nwd1	Mkks									Tnik	Tlk2					Phf11c	Tmem255a
		Klhl41	Vprbp		Olfr670	Prkaca				Kalrn	Dock3									Tnik	Trim52					Itgb1	H2-K1
		Klhl41	Fbxo6		Olfr1459	Prkaca				Mpp6	Epas1									Slitrk2	Cep97					Hand2	H2-K1
		Klhl41	Ankrd24		Sox1	Zic1				C1galt1	Cmas									Crh	Npy4r					Rbm11	Psmg1
		Klhl41	Rbck1		Ifng	Akt1				Prkag2	Tbx3									Vnn1	Iyd					Asah2	Smpdl3b
		Klhl41	Ube2l6		Fndc5	Bdnf				Apoa4	Ugt2b34									Inpp5b	Ap2a2					Ptbp1	Rbm11
		Klhl41	Cops7a		Krtap17-1	Krtap19-5				Cubn	Mthfr									Sec61a2	Kcns2					Fam204a	Nodal
		Nr5a1	Pbx1		Mgst1	Akt1				Gad1-ps	Cdh20									Sec61a2	Kcnv2					Sgce	Slitrk1
		Nr5a1	Usf2		Pygl	Acaa2				Noc4l	Col4a1									Acox1	Angptl3					Sec22a	Ube2b
		Supt6	Cdk13		Adcy7	Brd7				Noc4l	Ncbp1									Ywhaq	Mst4					Osgin1	Eno1b
		Supt6	Nap1l5		Rac1	Egfr				Dmtn	Yipf1									Pkp4	Hoxa5					Misp	Ccdc15
		Supt6	Zfp46		Nfatc4	Akt1				Sae1	Psmb4									Med18	Amd1					Pcbp2	Eif4h
		Supt6	Ube2a		Mast1	Ensa				Col4a1	Hapln1									Acox1	Me1					Hnrnpa2b1	Eef1a1
		Supt6	Rad54l		Lcp1	Akt1				Mthfr	Aldh1l2									Tlk2	Lingo1					Atp13a3	Ankrd52
		Supt6	Nlk		Cep290	Inpp5e				Cdc42	Myo6									Chchd10	Daam2					Tlx2	Fbxw4
		Supt6	Ncoa5		Mgst1	Rhoa				Ccni	Diap2									Tnik	Epb4.1l2					Cuzd1	Ctrl
		Supt6	Dido1		Vwf	Akt1				Camkk2	Phlpp1									Acox1	Vnn1					Hs3st5	Chsy1
		Supt6	Ccrn4l		Dmd	Akt1				Prkab1	Csnk2b									Nptx2	Egr2					Spink8	Ceacam10
		Supt6	Msh6		Dpp4	Akt1				Mkks	Pex7									Hfe2	Smad6					Eif4h	Eef1a1
		Supt6	Trim28		Slc7a11	Egfr				Ppa2	Ndufs4									Lhx6	Edar					Zpld1	Kif2b
		Supt6	Ubr1		Cacna1g	Scn1b				Adcy3	Car3									Trdmt1	Usp9y					Itgb1	Ccl2
		Supt6	Eny2		Rps3	Akt1				Tmem28	Cdh20									Trpc1	Catsperd					B3gnt7	Fut1
		Supt6	Hells		Hdac4	Akt1				Phf21b	Polr2b									Tet1	Dppa4					Iqcg	Dcc
		Lrp3	Hspg2		AI848285	Cacng3				Pfn4	Actr8									Stam	Usp9y					Myh10	Hmcn1
		Ctnnb1	Mmp10		Tenm2	Zic1				Sclt1	Qars									Pml	Trim52					Slc5a7	Gng8
		Ctnnb1	Psmb3		Lrp1	Hspa4				Ndufs2	Poldip2									Pcdhb7	Ankrd6					Fnbp1	Copb2
		Ctnnb1	Wnt7a		Rp9	Slu7				Adcy3	Cadm2									Mapk12	Smad6					Oas1g	Cul1
		Ctnnb1	Men1		Ifng	Ccl17				Mkks	Rps19									Socs3	Egr2					Anapc11	Isoc1
		Ctnnb1	Snai1		Egfr	Akt1				AW554918	Rec8									Inpp5b	Fut9					Rcan3	Lrrn2
		Ctnnb1	Csnk1g1		Clic3	Gabra1				Serpinb9f	Spi1									Mapk12	Asb2					Pkd2	Aqp2
		Ctnnb1	Nr5a1		Mybpc3	Prkaca				Prkag2	Pex1									Mageb16	Smc4					Il12a	Ccl2
		Ctnnb1	Pcdh1		Ifng	Rbp3				Gale	Slc35b1									Fsd2	Trim52					Tnfaip8	Cflar
		Ctnnb1	En2		Srsf1	Akt1				Adcy3	Gna15									Satb1	Pdia5					Pkd2	Kif17
		Ctnnb1	Eomes		Hspa4	Egfr				Slc39a9	Trmt6									Tet1	Vezf1					Cflar	Faim
		Ctnnb1	Foxm1		Rpl23	Vps26a				Srp54b	Prkag2									Peli2	Smad6					Ptbp1	Fads3
		Ctnnb1	Actb		Sp100	Hspa4				Nwd1	Ccni									Gpr83	Gpr123					Srp54a	Oxa1l
		Ctnnb1	Id2		Cd163	Ccl17				Ccni	Rec8									Nptx2	Crh					Ptprt	Acvr1
		Ctnnb1	Psmd6		Cd163	Lrp1				Slc36a1	Slc22a17									Ubtfl1	Btaf1					Sec22a	Copb2
		Ctnnb1	Mitf		Hoxb7	Hes1				Lhb	Myh9									Mapk12	Daam2					Asah2	Thop1
		Ctnnb1	Casp8		Cp	Gpx8				Ctbp2	Myo6									Nfat5	Daam2					Pacs1	H2-K1
		Ctnnb1	Eya1		Larp4b	Dennd4c				Actl9	Myh9									Kng2	Rftn2					Erich5	Smpdl3b
		Ctnnb1	Epha3		Arid3b	Ubl7				Tm2d1	Ndufs4									Gpx1	Acox1					Mpc1	Pacrg
		Ctnnb1	Smad2		Pdcd10	Casp8ap2				Nwd1	Setmar									Chrna10	Slitrk6					Chd7	Chd5
		Ctnnb1	Nlk		Ch25h	Trmt1				Ube2ql1	Klhl30									Lce3e	Edar					Focad	Poglut1
		Ctnnb1	Ccnd3		Tmem209	Utp3				Sae1	Ppa2									Crh	Zfp764					Eno1b	Eef1a1
		Ctnnb1	Acvr1c		Ensa	Ppp2r2b				Apmap	Polr2b									Serpinb9g	Socs3					Hs3st5	Chst10
		Ctnnb1	Cdk1		Cd163	Ifng				Polr2b	Ndufs2									Trdmt1	Ubqln1					Olfr688	P2ry14
		Ctnnb1	Krt83		Slx4	Msh2				Camkk2	Arhgef10l									Ahcyl2	Tpt1					Helz2	Gm15800
		Ctnnb1	Acta2		Lcp1	Ifng				Sirt1	Rtf1									Tbx6	Nfatc2ip					Rpl8	Mrpl10
		Ctnnb1	Umps		Ifng	Il17ra				Adcy3	Cdc42									Gstz1	H2-Ke6					Mzf1	Pomt2
		Ctnnb1	Pcdhb15		Ifng	Tyk2				Ntng1	Sema4b									Upp2	Gsta2					Eif4h	Cwc25
		Ctnnb1	Hnf1a		Akt1	S100a4				Tpx2	Psrc1									Kng2	Ftcd					Gm9833	Cwc25
		Ctnnb1	Syngap1		Il5ra	Il17ra				Phf21b	Rtf1									Grp	Npy4r					Larp7	Cwc25
		Ctnnb1	Fn1		Rerg	Sfrp5				Cdc42	Prkag2									Gpx1	Gadd45a					Hand2	Il12a
		Ctnnb1	Hmga2		Nr1h3	Akt1				Mthfr	Ppa2									Smad5	Tmeff1					Cs	Pan2
		Ctnnb1	Spn		Srsf1	Hexim1				Gnai2	Cdc42									Lins	Mapk12					Hand1	Prl8a9
		Ctnnb1	Lef1		Msh2	Tubgcp3				Diap2	Aff2									Katnal2	Cep97					Hand2	Eef1a1
		Ctnnb1	Dsg3		Scn1b	Gabra1				Hnmt	Arhgef16									Trpc1	Kcnip1					Usp33	Pan2
		Ctnnb1	Psmc6		Mslnl	Sdad1				Cobl	Diap2									Ephb3	Sh2d1a					Rpl8	Clpb
		Ctnnb1	Cdc25c		Pcnp	Chchd3				Cubn	Lamp1									Ghitm	Ivns1abp					Oas1g	Amfr
		Ctnnb1	Lifr		Vwf	Bdnf				Gdpd1	Ypel2									Fsd2	Xylt1					Uqcrc1	Clpb
		Ctnnb1	Bmp2		Gpx8	Akt1				Impdh1	Ncbp1									Nf1	Egr2					Adrb2	Serpini2
		Fads2	Mfsd2a		Msh2	Hltf				Cep170b	Rundc3b									Ilf3	Socs3					C77370	Ankrd52
		Fads2	Actb		Nphs1	Akt1				Prkar2b	Pex7									Lins	BC026585					Stac	Chst10
		Fads2	Acsm5		Aktip	Akt1				Rtf1	Cdk20									Adcy6	Mapk12					Cul1	Klhl8
		Fads2	Pla2g4b		Cdc14b	Cetn3				Prkar2b	Phkg2									Gpr17	Cyb561					Ankrd44	Ankrd52
		Fads2	Echs1		Atf4	Slc1a1				Stmn3	Slc22a17									Gstz1	Ftcd					Ptbp1	Ppox
		Fads2	Patz1		Cdc25a	Cdc14b				Gale	Ppa2									Hypk	Mrps21					Hand1	Tead4
		Fads2	Pcyt1a		Adcy7	Snx20				Nedd4l	Psmb4									Wdfy4	Olfr1321					Ptprt	Ptpn3
		Fads2	Agpat6		Chchd3	Lrguk				Donson	Itgb2l									Smc4	Nek7					Apoc1	C3
		Nol8	Etnk1		Peak1	Egfr				Slc35b3	Slc35b1									Ppp1r14b	Pdia5					Dalrd3	Oxa1l
		Nol8	Rraga		Mast1	Cdc14b				Acsl1	Elovl2									Kcns2	Ubqln1					Nars	Pan2
		Rpp21	Nap1l5		Srpr	Sar1a				Ephb4	Nrg1									Daam2	Kif18a					Serpina3a	Amfr
		Rpp21	Trim39		Fmo4	Ugt2b1				Trmt6	Qars									Kcnv2	Ubqln1					Kat6a	H2afy2
		Rpp21	Apof		Zfp383	St8sia6				Polr2b	Qars									Layn	Hapln2					Erich2	Gad1
		Rpp21	Gnptg		Fbp2	Actn3				Tspan12	Guca1b									Serpinb9g	Try4					Eno1b	Cs
		Fam32a	Naip1		Stag2	Msh2				Fam151a	Sytl4									Daam2	Sorbs3					Hand1	Slfn2
		Kcnh1	Mdga1		Neurod2	Fezf2				Tm6sf2	Apoa4									Layn	Kif18a					Gad1	Agxt2
		Kcnh1	Syngap1		Nr1h3	Ch25h				Itga5	Crip1									Churc1	Zfp263					Zpld1	Zp3
		Kcnh1	Kcna7		Acaa2	Hsdl2				Tpx2	Mbnl3									BC026585	Iyd					Ptprt	Mtmr9
		Trim39	Ammecr1l		Ubl7	Rps3				Cdc42	Rabl3									Wdr59	Rexo5					Ptpn3	Araf
		Trim39	Fbxo30		Glb1l	Ttc21b				Umodl1	Itgb2l									Nfat5	Dusp16					Zfp946	Zfp959
		Trim39	Vprbp		Znrf1	Akt1				Ephb4	Sema4b									Slitrk6	Slc39a10					Dchs1	Tead4
		Myo5b	Rgs20		Map3k15	Akt1				Cmas	Pcyox1									Pknox1	Egr2					Capg	C3
		Myo5b	Actb		Ifng	S100a4				Ppa2	Pex1									Zbtb18	Peli2					Ankrd42	Ankrd44
		Myo5b	Ncf4		Dpp4	Dpp8				ENSMUSG00000097327	Nwd1									Rassf9	Nek7					Zic3	Hand1
		Myo5b	Eya1		Srpr	Rps3				Pdss2	Mthfr									Tpt1	Gstz1					Smarca1	Chd5
		Myo5b	Cdc14a		Utp3	Trmt1				Mkks	Cdc42									Gpr135	Gpr1					Hmgcr	Ccl2
		Myo5b	Usf2		Bdnf	Rhoa				Camkk2	Prkar2b									Socs3	Cxcr3					Cflar	Cdkn1b
		Myo5b	Ankrd36		Lphn2	Tenm2				Prrg2	Psmb4									Cox6b1	Acox1					Erlin2	Klhl8
		Tubb5	Hspg2		Rbm42	Crnkl1				Rimbp3	Aass									Acox1	Abcb4					Rgag1	Cul1
		Tubb5	Tbce		Otx2	Hoxb7				Srp54b	Polr2b									Tlk2	Riok3					Rpa2	Smarca1
		Tubb5	Tufm		Enho	Nr1h3				Apoa4	Acsl1									Egr2	Havcr2					Dcc	Itgb1
		Tubb5	Rnase2a		Rpl23	Sdad1				Actl9	Myo6									Cyb5rl	Gpx1					Zfp281	Nkx2-9
		Tubb5	Tcp10b		Rhoa	Nphs1				Camkk2	Sirt1									Dtwd1	Cd93					Usp33	Tor1a
		Tubb5	Actb		Tnfsf13b	Il17ra				Ppa2	Slc35b1									Dppa4	Fgf17					Gba2	Ccl2
		Tubb5	Mapre3		Prkcg	Ppp2r2b				Phlpp1	Rasgef1b									Ahcyl2	Upp2					Mtnr1a	Gpr150
		Tubb5	Nedd1		Wdr35	Tub				Pef1	Psmb4									E4f1	Mrps31					Rpa2	Chd7
		Tubb5	Cdyl2		Ubl7	Rpl23				Armc10	Csnk2b									Mapk12	Pak7					Pcbp2	Eef1a1
		Tubb5	Cdk1		Large	Dmd				Ephb4	Epas1									N6amt1	Tfb2m					Eef1a1	Socs5
		Tubb5	Arg1		Ifi203	Sp100				Srp54b	Pdss2									Kcnj9	Ncan					Gpa33	Zp3
		Tubb5	Acta2		Ep400	Atp6v0c				Epas1	P4ha1									Gstz1	Mrps31					Faim	Pitpnm1
		Tubb5	Dpysl3		Cdc25a	Nfatc4				Gna15	Rgs11									Tnik	Mst4					Sult2a7	Hsd17b6
		Tubb5	Umps		Znrf1	Egfr				Unc119b	Cdc42									Trpc1	Invs					Usp33	Cul1
		Tubb5	Cbx3		Otx2	Bdnf				Phb	Ndufs2									Lingo1	Mst4					Ager	Ccl2
		Tubb5	Glb1		Egfr	S100a4				Lamp1	Spi1									Lamtor3	Stam					Slitrk1	Tor1a
		Slc35f1	Fam131b		Atp6v0c	Rhoa				Limch1	Myo6									Mst4	Gpr123					Pitpnm1	Fam57b
		Pcdh1	Pi15		Ugt2b1	Mgst1				Cadm2	Cdh20									Rdh11	Hsd17b7					Ppip5k1	Ube2h
		Procr	Tcta		Tpd52l2	Ep400				Foxl1	Sirt1									Lrriq4	Mst4					Mrto4	Oas1g
		Bnip3l	Casp8		Gm1553	Wfdc18				Cdc42	Ccm2									Shroom3	Pald1					Mterfd1	Cs
		Bnip3l	Fn1		Ddx6	Chek2				Apmap	Tspan12									Mst4	Ivns1abp					Myh10	Larp7
		En2	Men1		Dlst	Hexim1				Adcy3	Pex1									Cmc2	Adam12					Dchs1	Mfap4
		En2	Pbx1		Aktip	Egfr				Serpinb9f	Il21r									Tet1	Socs3					Srp54a	Dalrd3
		En2	Neurl1a		Bdnf	Gabra1				Il18bp	Ifi44									Tpt1	Ywhaq					Chd7	Kat6a
		En2	Hes3		Chek2	Slx4				Pdss2	Cubn									Shroom3	Angptl3					Fzd3	H2afy2
		Eomes	Mdga1		Tnrc6c	Gigyf2				Gnai2	Myh9									Camsap3	H2-Ke6					Mbnl1	Ccdc15
		Eomes	Snai1		Meis1	Phf23				Mbnl3	Zrsr1									Daam2	Smc4					Usp33	Mterfd1
		Eomes	Actb		Arsa	Gm15155				Apmap	Prkag2									Dusp16	B3galnt2					Slitrk1	Ptpn3
		Eomes	Itga2		Papln	Nphs1				Bbs7	Sclt1									Coq6	Hsd17b7					Ppip5k1	Vrk2
		Eomes	Stat6		Drd1a	Gabra1				Mkks	Impdh1									Adcy6	Kcnv2					Ptbp1	Mex3b
		Eomes	Smad2		Hdac4	Bdnf				Tcam1	Itga5									Inpp5b	Ephb3					Smarca1	Kat6a
		Eomes	S1pr5		Vwf	Egfr				Ctbp2	Guca1b															Smarca1	Chd7
		Eomes	Spn		Ttc21b	Scn1b				Psmb4	Naa20															Klra5	H2-K1
		Eomes	Itga4		Vwf	Msr1				Rora	Epas1															Spink8	Cuzd1
		Plxnc1	Unc5c		Lrp1	Akt1				Zbtb4	Impdh1															Rbbp6	Kcnh5
		Calr4	Hspa12b		Mast1	Prkar1a				Cadps	Sytl4															Gad1	Cpne4
		Calr4	Fpr-rs3		Cd163	Vwf				Sox8	Id4															Oas1g	Eef1a1
		Calr4	Vmn2r24		Atf4	Bdnf				Cadm2	Dock3															C77370	Atp13a3
		Calr4	Gnptg		Stag2	Sdad1				Rimbp3	Anxa1															Slitrk1	Lrrc4b
		Calr4	Mapre3		Sox1	Bdnf				Tmem87a	Gbp6															Hamp	C3
		Gpank1	Zbtb12		Etohi1	Atp11a				Pld4	Crip1															Chil3	C3
		Bace2	Ttc3		Slc15a1	Ifng				Srp54b	Apmap															Rpa2	Chd5
		Bace2	Agtr1a		Cebpg	Akt1				Cyth4	Il21r															Chd7	Ube2b
		Bace2	Cpvl		Amh	Akt1				Impdh1	Polr2b															Hand2	Kat6a
		Fbxo6	Fbxo30		Pygl	Fbp2				Sirt1	Cdc42															Mb21d1	Amfr
		Fbxo6	Trim39		Jag1	Rhoa				Umodl1	Lclat1															Slc5a7	Gpa33
		Fbxo6	Vprbp		Rras	Arhgef19				Mbnl3	Zfp661															Fnbp1	Baiap2l1
		Fbxo6	Rbck1		Fgf5	Rhox6				Anxa1	Itga5															Oas1g	Slfn2
		Fbxo6	Cops7a		Hdac4	Hspa4				Tpx2	Tubal3															Pabpc5	Rpl8
		Slc25a1	Rnmtl1		Egfr	Mgst1				Muc5b	Eppin															Pfkfb3	Hspb7
		Slc25a1	Tufm		Gigyf2	Taf3				Polr2b	Ppa2															Adrb2	Htr3b
		Slc25a1	Mlycd		Ier2	Trmt1				Phb	Anxa1															Axl	Ccl2
		Slc25a1	Slc35f1		Ikbkb	Tnfsf13b				Ccni	Trim27															Mpc1	Cs
		Slc25a1	Echs1		Hes1	Hspa4				Actl9	Mkks															Ankrd44	Sptbn2
		Slc25a1	Slc4a8		Nrap	Cdr2l				Rimbp3	Prss37															Thop1	Clpb
		Slc25a1	Pcyt1a		Lrp1	Egfr				Apoa4	Car3															Folr4	Clpb
		Slc25a1	Spo11		Cdc14b	Ppp2r2b				Slc22a18	Tm6sf2															Rpl26	Eif4h
		Foxm1	Zwint		Mrps24	Rps2				Atp5c1	Bcs1l															Cdh19	Ube2b
		Foxm1	Actb		Il5ra	Ccl17				Slc35b3	Elovl2															Rpl26	Tmem177
		Foxm1	Rad54l		Chchd3	Hsdl2				Nedd4l	Polr2b															Hnrnpa2b1	Rpl26
		Foxm1	Smad2		Meis1	Zic1				Phf21b	S100a10															Eef1a1	Srp54a
		Actb	Cxcl9		Bdnf	Nefm				Dpy19l2	Prss37															Zic3	Chd7
		Actb	Smad2		Casp8ap2	Papss2				Tmem87a	Snx32															Serpini2	Ctrl
		Actb	Odam		Lsm8	Xrn2				Camkk2	Guca1b															Amfr	Emc8
		Actb	Pcyt1a		Rad1	Hltf				Polr2b	Ccdc178															Usp33	Hnrnpa2b1
		Actb	Itga4		Il5ra	Ccl11				Camkk2	Capsl															Cflar	Bik
		Actb	Cops7a		Otx2	Gdf6				Gsta3	Ndufs4															Psip1	Larp7
		Apof	Agpat6		Gsg1	Klf6				Actl9	Actr8															Vmn1r71	Swap70
		Sass6	Gas2l3		Chek2	Cdc14b				Ntng1	Itga5															Zc3h12c	Thop1
		Sass6	Tcp10b		Xrn2	Mtpap				Ctbp2	Sirt1															Anapc11	Oas1g
		Sass6	Rad54l		Lcp1	Ikbkb				Acsl1	Pex7															Pabpc5	Pan2
		Sass6	Patz1		Jag1	Nphs1				Kalrn	Arhgef16															Adap1	Baiap2l1
		Agtr1a	Lpar5		Chek2	Prkaca				Tomm20l	Ndufs2															Pfkfb3	Cnga1
		Agtr1a	Smad2		Pate4	C4bp				Impdh1	Utp15															Uqcrc1	Rpl8
		Id2	Tslp		Clec4a3	Msr1				Kcnn2	Eogt															Ptbp1	Itgb1
		Id2	Rorc		Large	Pygl				ENSMUSG00000097327	Csnk2b															Chd7	Gm15800
		Id2	Snai1		Ntpcr	Trmt1				Srp54b	Ppa2															Tex43	Isoc1
		Id2	Eomes		Ccl17	Msr1				Cmas	Prkag2															Larp7	Ccnh
		Id2	Itga2		Pdcd10	Rhoa				Slc22a18	Ugt2b34															Rcn3	Zp3
		Id2	Smad2		Cacna1g	Atp1a2				Hnmt	Gna15															Helz2	Oas1g
		Id2	Fn1		Rerg	Apex2				Tmem94	Mfsd3															Nt5c2	Vrk2
		Id2	Spn		Slx4	Hltf				Col4a3bp	Bcs1l															Zfp281	Psip1
		Id2	Lef1		B3gat1	Rc3h1				Mbnl3	Plek2															Pfkfb3	Cs
		Id2	Pou3f1		Prkcg	Cacng3				Nfkbiz	Rora															Ppox	Oxa1l
		Id2	Usf2		Cacng3	Gabra1				Foxl1	Tbx3															B3gnt7	Sptbn2
		Id2	Bmp2		Dpp4	Il17ra				Prkag2	Csnk2b															Oas1g	H2-Q4
		Acsm5	Cacfd1		Ep400	Phf23				Mkks	Tubal3															Isoc1	Clpb
		Acsm5	Acsf2		B3gat1	Emc10				Nwd1	Phb															Ankrd44	Srp54a
		Psmd6	Plch2		Srsf1	Akap17b				Trmt5	Utp15															Rbm11	Ceacam10
		Psmd6	Psmb3		Il17ra	Tyk2				Rabl3	Fstl3															Chd5	Pds5b
		Psmd6	Eif3e		Stag2	Hsdl2				Cdc42	Crip1															Ankrd42	Srp54a
		Psmd6	Mrpl20		Meis1	Tshz1				Rgs11	Guca1b															Rpl26	Mterfd1
		Psmd6	Rpp21		Cacna1g	Cacng3				Pef1	Dock3															Etaa1	Oxa1l
		Psmd6	Gnptg		Ptrh2	Glo1				Cdc42	Cyth4															Chd7	Ankrd44
		Psmd6	Pphln1		Peak1	Jag1				Srp54b	Taar7b															Fzd3	Dchs1
		Psmd6	Ccnd3		Bdnf	Fgf5				Bbs7	Cdk20															Gckr	Agxt2
		Psmd6	Lrig3		Slc7a11	Akt1				Pnlip	Reg2															Myh10	Tmod2
		Psmd6	Psmc6		Sox1	Arsa				Neb	Vtn															Mrto4	Larp7
		Psmd6	Pus3		Neu2	Clic3				Prkar2b	Rsad1															Usp33	Nsmaf
		Psmd6	Cops7a		Cp	Azgp1																				Cs	Rpl8
		Rad54l	Zwint		Catsper1	Toporsl																				Copb2	Oxa1l
		Rad54l	Eme2		Gpx8	Hspa4																				Amfr	Ube2b
		Rad54l	Cdyl2		Ggta1	Gtf3c5																				Usp16	Mterfd1
		Ugt3a1	Slco1a1		Gnat3	Prkaca																				Sdcbp	Gnai3
		Ugt3a1	Fmo1		Ces3b	Hoxb7																				Naip2	Cflar
		Ugt3a1	Fbxo47		Drd1a	Akt1																				Ptbp1	Cdkn1b
		Slc38a8	Lyplal1		Tcf20	Phf23																				S1pr3	Ccl2
		Slc38a8	Rraga		Rtn2	Sar1a																				Pcbp2	Psip1
		Slc38a8	Dsg3		Gsg1	Pate4																				Helz2	Tmprss11d
		Mitf	Men1		Atp11a	Tubgcp3																				Cdh19	Nudt13
		Mitf	Snai1		Cep164	Ttc21b																				Ptbp1	Eef1a1
		Mitf	Camkk1		Vwf	Jag1																				Zpld1	Dcc
		Mitf	Best1		Dlst	Prps2																				Hnrnpa2b1	Rbbp6
		Itga2	Hspg2		Ptrh2	Gpx8																				Gdf10	Dcc
		Itga2	Lair1		Otx2	Satb2																				Usp33	Ube2b
		Itga2	Cxcl9		Otx2	Rbbp4																				Phf11c	Slfn2
		Itga2	Actb		Ddx6	Cdr2l																				Helz2	Nsmaf
		Itga2	Stat6		Rps3	Atp6v0c																				Mzf1	Thap1
		Itga2	S1pr5		Rhoa	Tnk1																				Oas1g	Ube2b
		Itga2	Fn1		Gnat3	Gabra1																				Fnbp1	Gm732
		Itga2	Itga4		Rac1	Tnk1																				Smarca1	Pds5b
		Kctd11	Tshz2		Mast1	Aldh16a1																				Cflar	Ccl2
		Camkk1	Actb		Gsg1	C4bp																				Eef1a1	Clpb
		Frmd3	Cpvl		Dmd	Hdac4																				Bpi	Bpifa3
		Mapre3	Gas2l3		Upb1	Adh1																				Rpa2	Uqcrc1
		Mapre3	Neurl1a		Ubl7	Uba1																				Ppip5k1	Eif4h
		Mapre3	Rraga		Hes1	Fezf2																				Mrto4	Oxa1l
		Mapre3	Cacfd1		Rpl23	Atp6v0c																				Baiap2l1	Erlin2
		Mapre3	Myo5b		Mgst1	Uba1																				Erlin2	Itm2c
		Mapre3	Rad54l		Upb1	Hsdl2																				Naip2	Faim
		Mapre3	Hsf4		Mast1	Mpp2																				Dalrd3	Hmgcll1
		Mapre3	Ermn		Uqcrq	Alkbh7																				Eno1b	Rpl8
		Mapre3	Fn1		Vwf	Rhoa																				Poglut1	Pomt2
		Uap1	Comtd1		Cd163	Msr1																				Hnrnpa2b1	Ccnh
		Uap1	Pcyt1a		Ces3b	Adh1																				Thop1	Oxa1l
		Casp8	Rps6ka3		Vwf	Rbp3																				Myh10	Myoz3
		Casp8	Men1		Aktip	Rras																				Mrto4	Gm9833
		Casp8	Srpx		Prkcg	Cdr2l																				Mrto4	Eif4h
		Casp8	Snai1		Vps26a	Atp6v0c																				St6galnac5	Fut1
		Casp8	Actb		Galnt13	Mpp2																				Hnrnpa2b1	Mrto4
		Casp8	Elmo1		Rpl23	Cars2																				Hesx1	Sox17
		Casp8	Stat6		Fmo4	Lhfpl5																				Drp2	Ctnna3
		Casp8	Smad2		Esco1	Hltf																				Mfn1	Oxa1l
		Casp8	Ccnd3		Apex2	Ppp1r17																				Pcbp2	Gm9833
		Casp8	Rbck1		Pdcd10	Cetn3																				Ube2h	Amfr
		Casp8	Tlr8		Rras	Egfr																				Ctnna3	Dchs1
		Casp8	Pias1		Cpsf3l	Xrn2																				Slitrk1	Gad1
		Casp8	Fn1		Srsf1	Chek2																				Cxxc5	Atp13a3
		Casp8	Cdc25c		Cdc25a	Ensa																				Mpc1	Mcpt1
		Mbtd1	Cbx7		Otx2	Rbp3																				Anapc11	Wdr33
		Elmo1	Arl4c		Hoxb7	Zic1																				Helz2	Clpb
		Elmo1	Frmd3		Rnpc3	Cpsf3l																				Dchs1	Hesx1
		Elmo1	Cpvl		Gabre	Hes1																				Ankrd42	Ppm1l
		Ncf4	Actb		Ifng	Bdnf																				H2-K1	C3
		Ncf4	Ankrd36		Zfp385a	Otx2																				Zic3	Hesx1
		Eya1	Rgs20		Ch25h	Cyp4f18																				Hnrnpa2b1	Mterfd1
		Eya1	Pbx1		Cacna1g	Ppp1r17																				Hmcn1	Nsmaf
		Eya1	Tshz2		Cyp26c1	Ch25h																				Hamp	Ccl2
		Eya1	Nlk		Mslnl	Tpsg1																				Itgb1	Sdcbp
		Eya1	Rbck1		Atf4	Hspa4																				Usp33	Rpl26
		Tshz2	Pbx1		Calcoco2	Ikbkb																				Rpl26	Usp16
		Tshz2	Nlk		Cdc14b	Esco1																				Ptbp1	Rcn3
		Epha3	Pi15		Dlst	Hsdl2																				Mbnl1	Srp54a
		Epha3	Unc5c		Bdnf	Trpa1																				Mrto4	Mterfd1
		Fn3k	Sphk2		Bdnf	Slc1a1																				Tmod2	Sptbn2
		Phkb	Ndfip2		Hoxb7	Egfr																				Itgb1	Sptbn2
		Phkb	Lifr		Vwf	Lrp1																				Wdr33	Rpl8
		Obox5	Pbx1		Mast1	Lrguk																				Apoc1	Gba2
		Slc45a1	Gpr157		Uqcrq	Atp6v0c																				Eef1a1	Cs
		Stat6	Cxcl9		Cep152	Chek2																				Serpina3a	Ccl2
		Stat6	Smad2		Calcoco2	Sp100																				Arpc1a	Ttll1
		Stat6	Tlr8		Msh2	Egfr																				Eif4h	Rpl8
		Stat6	Pias1		Dctn4	Esco1																				Pomt1	Chst10
		Stat6	Lifr		Prkcg	Gabra1																				Slitrk1	Cpne4
		Trpc4	Trpv3		Vps26a	Gabre																				Chil3	Il12a
		Trpc4	Kcnk10		Otx2	Sfrp5																				Rpl31	Agxt2
		Trpc4	Myo3a		Mast1	Prkaca																				Rbm11	Swap70
		Trpc4	Kcna3		Cdc14b	Tubgcp3																				Ankrd44	Ppm1l
		Eif2s3y	Hspa12b		Cd163	Akt1																				Zfp946	Psip1
		Eif2s3y	Erdr1		Gabre	Dcdc2a																				Eef1a1	Hmgcr
		Eif2s3y	Pcyt1a		Dpp4	Ccl11																				Myh10	Itgb1
		Hyal2	Pla2g4b		Hexim1	Akt1																				Pth	Aqp2
		Hyal2	Fn1		Zic1	Meis3																				Oas1g	Clpb
		Fbxo47	Zfp26		Otx2	Nefm																				Ankrd42	Sptbn2
		Zfp612	Nap1l5		Hmha1	Snx20																				Gjb2	Hsd17b6
		Hsf4	Hspa12b		Meis1	Jag1																				Myh10	Gm15800
		Hsf4	Eya1		Dmd	Egfr																				Tfpi	Tnfrsf13b
		Pla2g4b	Pcyt1a		Sp100	Tnfsf13b																				Ankrd42	Ankrd52
		Smad2	Pbx1		Abi3	Akt1																				Smarca1	H2afy2
		Narg2	Itga2		Rpl23	Lrguk																				Lao1	H2afy2
		Narg2	Snrnp40		Otx2	Dmrta1																				Capg	Tmod2
		Nlk	Smad2		Ubl7	Rps2																				Pcbp2	Larp7
		Slc25a22	Csnk1g1		Trpa1	Drd1a																				Prdm15	Psmg1
		Slc25a22	Tufm		Dlst	Fbp2																				Eif4h	Pabpc5
		Slc25a22	Grpel1		Atp1a2	Gabra1																				Vpreb2	Nars
		Slc25a22	Slc39a7		Jag1	Mpp2																				Pabpc5	Larp7
		Cd209d	Cxcl9		Meis1	Otx2																				Nars	Srp54a
		Cd209d	Tlr8		Mrps24	Uqcrq																				Rcan3	Hebp2
		Cd209d	Arg1		Cep290	Cetn3																				Apoc1	Gckr
		Nedd1	Ndfip1		Neu2	St3gal2																				Il12a	H2-K1
		Nedd1	Sass6		Cep290	Atf4																				Sec22a	Copz2
		Nedd1	Mapre3		Ddx6	Cdc14b																				Srp54a	Lsp1
		Nedd1	Celf2		Nr1h3	Atf4																				Oas1g	Srp54a
		Nedd1	Mecp2		Map3k15	Papss2																				Dchs1	Ribc2
		Aldh1a7	Acsm5		Hdac4	Egfr																				Hsd17b6	Gnai3
		Aldh1a7	Aqp8		Enho	Fndc5																				Mbnl1	H2afy2
		Cfd	Nr5a1		Gnat3	Hsdl2																				Rpl8	Oxa1l
		Cdc37	Cdk13		Larp4b	Ddx6																				Srp54a	Clpb
		Cdc37	Psmb3		Hoxb7	Jag1																				Kcnh5	Thap1
		Cdc37	Men1		Neurod2	Zic1																				Rpl41	Eef1a1
		Cdc37	Cdk1		Nr1h3	Lrp1																				Mrto4	Usp16
		Cdc37	Ubr1		Tas2r126	Jag1																				Acvr1	Cul1
		Cdc37	Bag2		Smpd3	Akt1																				Usp33	Mrto4
		Cdc37	Cdc25c		Ier2	Ppp2r2b																				Nars	Hmgcr
		Cdc37	Unc5c		Lsm8	Srpr																				Pcbp2	Stac
		Hes3	Pbx1		Clasp1	Kif1c																				Usp33	Rab11fip5
		Hes3	Rell1		Prkcg	Ikbkb																				Mycl	Cdkn1b
		Ncoa5	Klhl41		Cdc25a	Ppp2r2b																				Agxt2	Gnai3
		Ncoa5	Ankrd24		Rerg	Ppp2r2b																				Thap1	Tead4
		Ncoa5	Dido1		Inpp5e	Tyk2																				Clpb	Oxa1l
		Ncoa5	Gpr149		Meis1	Bcl11a																				Porcn	Ttll1
		Adss	Ak2		Hltf	Uba1																				Phf11c	Psip1
		Adss	Tufm		Rbbp4	Taf3																				Nt5c2	Gba2
		Adss	Fbxo6		Utp3	Cdh4																				Hspb7	Teddm1
		Adss	Dido1		Prkar1a	Gnat3																				Copb2	Nars
		Adss	Umps		Lcp1	Egfr																				Isoc1	Hmgcr
		Adss	Pygm		Ifng	Ikbkb																				Gdf10	Isoc1
		Adss	Psmc6		Scn1b	Cdh4																				Chd7	Primpol
		Extl3	Arl4c		Hspa4	Uba1																				Mzf1	Larp7
		Akap10	Rgs20		Krt36	Krtap19-5																				Asah2	Ppm1l
		Akap10	Rgs6		Hsdl2	Cetn3																				Oas1g	H2afy2
		Taf5	Narg2		Rps3	Hspa4																				Helz2	Tlx2
		Taf5	Eny2		Tub	Akt1																				Cnih4	Smpdl3b
		Taf5	Cdc25c		Clic3	Rras																				Iqcg	Pacrg
		Pfkfb1	Col19a1		Tcf20	Ep400																				Dalrd3	Copz2
		R3hcc1l	Vprbp		Cebpg	Nfatc4																				Syt2	Tmem255a
		Cdyl2	Cbx7		Cars2	Trmt1																				Dcc	Slitrk1
		Cdyl2	Ndfip2		Rhoa	S100a4																				Rpl26	Larp7
		Cdyl2	Rell1		Casp8ap2	Api5																				Ube2b	H2afy2
		Ermn	Kcna7		Srsf1	Rbbp4																				Ube2h	Oas1g
		Ccnd3	Foxm1		Ubl7	Ptrh2																				Rpl26	Gm9833
		Ccnd3	Nlk		Rras	Rragc																				Fads3	Nars
		Ccnd3	Cdc14a		Bdnf	Neurod2																				Eps8l1	Chsy1
		Ccnd3	Cdc25c		Rc3h1	Tnrc6c																				Gpr151	Srp54a
		Cdc14a	Zwint		Rbbp4	Ep400																				Mtnr1a	Srp54a
		Acvr1c	Tshz2		Dmd	Rhoa																				Adrb2	Srp54a
		Acvr1c	Smad2		Dcdc2a	Gigyf2																				Ube2h	Rnf167
		Acvr1c	Fn1		Atp5sl	Mpp2																				Helz2	Smg8
		Acvr1c	Fchsd2		Rps3	Prps2																				Lrig1	Acvr1
		Acvr1c	Bmp2		Satb2	Bcl11a																				Gpr150	Srp54a
		Ubac1	Fbxo30		Inpp5e	Cep83																				Mfn1	Amfr
		Ubac1	Klhl41		Glo1	Akt1																				Slitrk1	Kctd8
		Ubac1	Trim39		Chek2	Akt1
		Ubac1	Vprbp		Slx4	Rad1
		Ubac1	Fbxo6		Upb1	Ugt2b1
		Ubac1	Rbck1		Cdc25a	Jag1
		Ubac1	Ube2l6		Tmem209	Msh2
		Ubac1	Asb10		Grid1	Drd1a
		Ubac1	Trim69		Lsm8	Cetn3
		Ubac1	Rnf213		Atp11a	Atp1a2
		Dido1	Arl4c		Tmem209	Fezf2
		Sdsl	Aadat		Taf6l	Lrguk
		Prdx2	Ube2a		Atp11a	Akt1
		Prdx2	Actb		Hdac4	Fezf2
		Prdx2	Casp8		Atf4	Hdac4
		Prdx2	Cdk1		Nr1h3	Ugt2b1
		Prdx2	Msh6		Stag2	Casp8ap2
		Prdx2	Iscu		Lzts1	Pth2r
		Prdx2	Ctsb		Egfr	Nphs1
		Echs1	Aadat		Gm6803	Rpl23
		Echs1	Ak2		Slc7a11	Mfsd11
		Echs1	Tufm		Hdac4	Bcl11a
		Echs1	Actb		Dmrta1	Fezf2
		Echs1	Acsm5		Trpa1	Egfr
		Echs1	Cdyl2		Amh	Egfr
		Echs1	Acta2		Znrf1	Rnf125
		Echs1	Cyb5a		Zfp385a	Bdnf
		Echs1	Acsf2		Zic1	Fgf5
		Echs1	Mrpl46		Ifng	Dpp4
		Echs1	Pygm		Fezf2	Sfrp5
		Echs1	Pcyt1a		Zbtb37	Rc3h1
		Rbck1	Rgs20		Satb2	Ppp1r17
		Rbck1	Fbxo30		Ptrh2	Rpl23
		Rbck1	Lrp3		Rps3	Rtn2
		Rbck1	Trim39		Msh2	Rad1
		Rbck1	Vprbp		Dmd	Jag1
		Ebf2	Onecut3		Il17ra	Ccl11
		Ebf2	Cox8b		Azgp1	Pate4
		Ebf2	Cyb5a		Tcf20	Rbbp4
		Tlr8	Cxcl9		Zfp385a	Zfp467
		Pias1	Nr5a1		Sox1	Neurod2
		Pias1	Smad2		Catsper1	Abhd2
		Pias1	Ube2l6		Fndc5	Nrap
		BC005764	Ccdc24		Osbpl1a	Chchd3
		BC005764	Agpat6		Rbp3	Gnat3
		Cdk1	Gas2l3		Rbbp4	Hspa4
		Cdk1	Cdk13		Tcf20	Gigyf2
		Cdk1	Psmb3		Akt1	Klf6
		Cdk1	Zwint		Dnaja3	Egfr
		Cdk1	Snai1		Otx2	Meis3
		Cdk1	Csnk1g1		Acaa2	Fbp2
		Cdk1	Vprbp		Utp3	Nup98
		Cdk1	Foxm1		Chek2	Egfr
		Cdk1	Actb		Tcf20	Dctn4
		Cdk1	Sass6		Sp100	Papss2
		Cdk1	Psmd6		Larp4b	Ep400
		Cdk1	Rad54l		Hdac4	Taf3
		Cdk1	Camkk1		Hes1	Akt1
		Cdk1	Mapre3		Sfrp5	Akt1
		Cdk1	Casp8		Msh2	Akt1
		Cdk1	Smad2		Srsf1	Ep400
		Cdk1	Nedd1		Grid1	Mpp2
		Cdk1	Taf5		Satb2	Zic1
		Cdk1	Ccnd3		Bdnf	Hspa4
		Cdk1	Cdc14a		Arid3b	Brd7
		Cdk1	Pias1		Kif1c	Rilp
		Cdk1	Gsg2		Vwf	Susd2
		Cdk1	Fn1		Lzts1	Cdc25a
		Cdk1	Hmga2		Rnf41	Akt1
		Cdk1	Psmc6		Chek2	Prkar1a
		Cdk1	Parpbp		Utp3	Ikbkb
		Cdk1	Cdc25c		Xrn2	Crnkl1
		Cdk1	Hmga1		Slc1a1	Drd1a
		Cdk1	Hells		Cebpg	Creb3l1
		Cdk1	Spo11		Otx2	Rhox6
		Cdk1	Melk		Grid1	Gabra1
		Cdk1	Camk1d		Neu2	Inpp5e
		Plxnb3	Cyb5r2		Cars2	Srpr
		Plxnb3	Plxnc1		Meis1	Klf6
		Plxnb3	Epha3		Ier2	Klf6
		Krt83	Gm19668		Lrguk	Cdc14b
		Krt83	Krtap10-4		Mest	Sfrp5
		Onecut3	Pou3f1		Mrgprf	Nfatc4
		Aqp8	Neurl1a		Hmha1	Hexim1
		Aqp8	Cfd		Chek2	Hist1h1e
		Aqp8	Camk1d		Vwf	Ifng
		Arg1	Aadat		Dmd	Rac1
		Arg1	Mmp10		Atp1a2	Enpp6
		Arg1	Tslp		Chek2	Mgst1
		Arg1	Cxcl9		Rhoa	Tyk2
		Arg1	Rnase2a		Atf4	Egfr
		Arg1	Actb		Ccl17	Il17ra
		Arg1	Apof		Rnpc3	Rbm42
		Arg1	Stat6		Arid3b	Hdac4
		Arg1	Sdsl		Azgp1	Adh1
		Arg1	Tlr8		Apex2	Hltf
		Arg1	Allc		Inpp5e	Akt1
		Arg1	Nit2		Pigz	Mpp2
		Arg1	Fn1		Grid1	Slc1a1
		Arg1	Glb1		Egfr	Mpp2
		Mrpl38	Cdyl2		Ttc21b	Tub
		Mrpl38	Cpvl		Larp4b	Zfp385a
		Naip1	Casp8		Rac1	Nphs1
		Naip1	Tlr8		Sox1	Fezf2
		Ppp1r9b	Fbxo47		Cars2	Rps3
		Ppp1r9b	Syngap1		Cep290	Wdr35
		Slc4a8	Cops7a		Taf3	Phf23
		Acta2	Snai1		Ggta1	Stx19
		Acta2	Klhl41		Galnt13	Stag2
		Acta2	Myo5b		Trpa1	Rhoa
		Acta2	Actb		Akt1	Ccl11
		Acta2	Itga2		Apex2	Chek2
		Acta2	Camkk1		Ddx6	Tcf20
		Acta2	Ncf4		Ddx6	Cdc25a
		Acta2	Smad2		Ppp2r2b	Nefm
		Acta2	Fn1		Rilp	Mgst1
		Acta2	Rnf213		Ifi203	Gbp8
		Dpysl3	Lyplal1		Satb2	Neurod2
		Dpysl3	Ttc3		Il20rb	Tor3a
		Dpysl3	Ppp1r9b		Rras	Prkaca
		Dpysl3	Myo3a		Susd2	Atp11a
		Gsg2	Gas2l3		Calcoco2	Abi3
		Gsg2	Zwint		Rerg	Prkaca
		Gsg2	Foxm1		Fgf5	Jag1
		Gsg2	Rad54l		Tenm2	Gabra1
		Gsg2	Nyap2		B3gat1	Ifng
		AW551984	Pou3f1		Atp11a	Egfr
		Allc	Dpysl3		Lrp1	Msr1
		Allc	Snrnp40		Ddx6	Rnpc3
		Allc	Syngap1		Ubl7	Zfand5
		Allc	Spo11		Atp1a2	Slc12a7
		Allc	Drd5		Sp100	Casp8ap2
		Umps	Cyb5r2		Il17ra	Akt1
		Umps	Ak2		Hoxb7	Akt1
		Umps	Gpank1		Nr1h3	Ces3b
		Umps	Tcp10b		Ttc21b	Cep83
		Umps	Actb		Chek2	Ep400
		Umps	Ermn		Ddx6	Nup98
		Umps	Acta2		Osbpl1a	Acaa2
		Umps	Dpysl3		Hdac4	Phf23
		Umps	Srpk2		Prkar1a	Egfr
		Umps	Tarsl2		Dnaja3	Cars2
		Umps	Pygm		Cars2	Slc7a11
		Umps	Pcyt1a		Srsf1	Klf6
		Umps	Prmt3		Mrps24	Rps3
		Umps	Pus3		Stag2	Tubgcp3
		Umps	Spo11		Zfp131	Casp8ap2
		Pcdhb15	Pfkfb1		Ubl7	Cdr2l
		Cox8b	Mrpl20		Ces3b	Papss2
		Cox8b	Cfd		Grid1	Fezf2
		Cox8b	Vmn2r98		Hdac4	Sp100
		Cox8b	Pygm		Nr1h3	Egfr
		Cox8b	Myoz2		Ddx6	Srsf1
		Hnf1a	Slco1a1		Neurod2	Drd1a
		Hnf1a	Pbx1		Lhfpl5	Dgkk
		Hnf1a	Hpn		Calcoco2	Akt1
		Hnf1a	Atf2		Otx2	Jag1
		Hnf1a	Snai1		Ep400	Taf3
		Hnf1a	Nr5a1		Tnrc6c	Dennd4c
		Hnf1a	Foxm1		Meis1	Fezf2
		Hnf1a	Actb		Bdnf	Grid1
		Hnf1a	Apof		Chek2	Esco1
		Hnf1a	Acsm5		Prkar1a	Akt1
		Hnf1a	Fn1		Tnrc6c	Slc1a1
		Hnf1a	Pou3f1		Hdac4	Chek2
		Ccrn4l	Rgs20		Rtn2	Actn3
		Ccrn4l	Btf3l4		Cdc14b	Abhd2
		Med24	Med10		Rpl23	Hspa4
		Fdxr	Cyb5r2		AI848285	Znrf1
		Fdxr	Pyroxd1		Enpp6	Dpp8
		Fdxr	Dpysl3		Msantd3	Zfand5
		Fdxr	Cyb5a		Creb3l1	Papss2
		Fdxr	Iscu		Satb2	Bdnf
		Fdxr	Grpel1		Mlkl	Hspa4
		Vipr2	Glg1		Cdc25a	Msh2
		Vipr2	Drd5		Lrp1	C4bp
		Nutf2	Psmb3		Prkcg	Gabre
		Nutf2	Ncoa5		Lrp1	Mgst1
		Nutf2	Umps		Zfp131	Stag2
		Syngap1	Rgs6		Cyp26c1	Slc12a7
		Syngap1	Plxnc1		Vps26a	Cep85
		Syngap1	Fbxo6		Lcp1	Rhoa
		Syngap1	Dlgap3		Akt1	Tyk2
		Nlrp5	Ube2a		Ccl17	Tnfsf13b
		Nlrp5	Rfpl4b		Inpp5e	Apex2
		Nlrp5	Naip1		Vwf	Cp
		Nit2	Aadat		Bdnf	Mlkl
		Nit2	Echs1		Otx2	Neurod2
		Nit2	Cbx3		Sox1	Nefm
		Cbx3	Arl4c		Cars2	Rp9
		Cbx3	Rad54l		Zic1	Hes1
		Cbx3	Mbtd1		Uqcc1	Casc4
		Cbx3	Cdyl2		Prps2	Mtpap
		Cbx3	Mecp2		Cebpg	Mgst1
		Syt13	Dok7		Sp100	Gbp8
		Syt13	Rgs6		Wdr72	Rps3
		Syt13	Plxnc1		Xrn2	Esco1
		Syt13	Bag2		Cacna1g	Hltf
		Syt13	Unc13a		Rbbp4	Msh2
		Prol1	Scgb1b12		Begain	Cdk5r2
		Glrb	Clcc1		Calcoco2	Mtpap
		Glrb	Tbce		Ikbkb	Rps3
		Glrb	Epha3		Bdnf	Ikbkb
		Glrb	Best1		Srsf1	Xrn2
		Glrb	Virma		Rtn2	Zfand5
		Glrb	Tardbp		Arid3b	Hoxb7
		Msh6	Ube2a		Rhoa	Actn3
		Msh6	Pola1		Chek2	Xrn2
		Msh6	Ctnnb1		Ifng	Jag1
		Msh6	Rad54l		Ddx6	Utp3
		Msh6	Cdk1		Otx2	Rhox2d
		Msh6	Umps		Slc1a1	Gabra1
		Msh6	Trim28		Papln	Wfdc18
		Msh6	Ubl3		Mpp2	Emc10
		Msh6	Ubr1		Mlkl	Ikbkb
		Msh6	Cdc25c		Gsg1	Cdh4
		Msh6	Hells		Sox1	Satb2
		Msh6	Spo11		Taf3	Hltf
		Acsf2	Comtd1		Ddx6	Lrguk
		Fn1	Hspg2		Chek2	Cpsf3l
		Fn1	Psg22		Atp6v0c	Hspa4
		Fn1	Men1		Ugt2b1	Hsdl2
		Fn1	Cxcl9		Ddx6	Gigyf2
		Fn1	Mdga1		Ddx6	Akt1
		Fn1	Psg23		Zfp704	Hoxb7
		Fn1	Foxm1		Stag2	Ensa
		Fn1	Actb		Enpp6	Dpp4
		Fn1	Agtr1a		Dmd	Atp1a2
		Fn1	Eya1		Tshz1	Wdr35
		Fn1	Epha3		Fgf5	Akt1
		Fn1	Stat6		Inpp5e	Cep89
		Fn1	Smad2		Kif1c	Chek2
		Fn1	Cfd		Pygl	Actn3
		Fn1	Tlr8		Cacna1g	Catsper1
		Fn1	Amigo1		AI848285	Casp8ap2
		Fn1	Hmga2		Arsa	Azgp1
		Fn1	C1rb		Hdac4	Stag2
		Fn1	Glg1		Cd163	Icam4
		Fn1	Itga4		Srsf1	Mtpap
		Hmga2	Spaca6		Fbp2	Prkaca
		Hmga2	Slc35f1		Chek2	Uba1
		Hmga2	Foxm1		Hdac4	Xrn2
		Hmga2	Actb		Xrn2	Dctn4
		Hmga2	Smad2		Enho	Atp1a2
		Sidt2	Ubl3		Mast1	Stx19
		Tarsl2	Rnmtl1		Clasp1	Tub
		Tarsl2	Nap1l5		Lcp1	Rac1
		Tarsl2	Tufm		Gm6803	Dlst
		Tarsl2	Comtd1		Dpp4	Egfr
		Tarsl2	Eif2s3y		Ddx6	Rpl23
		Tarsl2	Dido1		Ddx6	Crnkl1
		Tarsl2	Sdsl		Cdc25a	Rad1
		Tarsl2	Mrpl38		Lcp1	Prkaca
		Tarsl2	Mrpl46		Lcp1	Clec4a3
		Ube2l6	Fbxo30		Chchd3	Uqcrq
		Ube2l6	Trim39		Zbtb37	Rbbp4
		Ube2l6	Vprbp		Cep152	Cenpn
		Ube2l6	Fbxo6		Srsf1	Cpsf3l
		Ube2l6	Rbck1		Cebpg	Ikbkb
		Mecp2	En2
		Mecp2	Actb
		Mecp2	Dlgap3
		Mecp2	Rad54l
		Mecp2	Mitf
		Mecp2	Sap18
		Mecp2	Syngap1
		Mecp2	Fn1
		Mecp2	Thyn1
		Wdr44	Akap10
		Wdr44	Olfm3
		Dcaf7	Gas2l3
		Dcaf7	Vprbp
		Dcaf7	Cops7a
		Trim28	Zwint
		Trim28	Zfp46
		Trim28	Ctnnb1
		Trim28	Zfp612
		Trim28	Cdk1
		Trim28	Zfp26
		Trim28	Cbx3
		Asic5	En2
		Gpr149	Zwint
		Gpr149	Gpr157
		Gpr149	Snrnp40
		Trim46	Tmem171
		Ctdspl	Arl4c
		ENSMUSG00000062944	Stk36
		Ubl3	Rraga
		Ubl3	Ube2l6
		Pcgf6	Cbx7
		Pcgf6	Mbtd1
		Pcgf6	Cbx3
		Pcgf6	Champ1
		Olfm3	Nap1l5
		Olfm3	Olfml1
		Olfm3	Anks1
		Ubr1	Fbxo30
		Ubr1	Klhl41
		Ubr1	Trim39
		Ubr1	Vprbp
		Ubr1	Fbxo6
		Ubr1	Pus10
		Ubr1	Ubac1
		Ubr1	Rbck1
		Ubr1	Ube2l6
		Ubr1	Asb10
		Ubr1	Trim69
		Ubr1	Rnf213
		Btf3	Eif3e
		Btf3	RTRAF
		Btf3	Btf3l4
		Btf3	Mbtd1
		Btf3	Ccrn4l
		Btf3	Hmga1
		Bag2	Hspg2
		Bag2	Hspa12b
		Bag2	Tcim
		Bag2	Rbck1
		Bag2	Snrnp40
		Spn	Cxcl9
		Spn	Itga2
		Spn	Fn1
		Spn	Glg1
		Spn	Itga4
		Tppp3	Ermn
		Tppp3	Rsph1
		Med10	Ak2
		Med10	Plekho2
		Lef1	Wnt7a
		Lef1	Men1
		Lef1	Pbx1
		Lef1	Rorc
		Lef1	Snai1
		Lef1	Nr5a1
		Lef1	Eomes
		Lef1	Foxm1
		Lef1	Actb
		Lef1	Mitf
		Lef1	Eya1
		Lef1	Smad2
		Lef1	Nlk
		Lef1	Ccnd3
		Lef1	Krt83
		Lef1	Fn1
		Lef1	Hmga2
		Lef1	Patz1
		Lef1	Usf2
		Pex14	Cdyl2
		Iscu	Hspa12b
		Iscu	Cdc14a
		Iscu	Grpel1
		Mrpl46	Tufm
		Mrpl46	Gnptg
		Mrpl46	Cdyl2
		Mrpl46	Mrpl38
		Rsph1	Mmp10
		Rsph1	Ttc3
		Rsph1	Car5b
		Rsph1	Dlgap3
		Rsph1	Mecp2
		Rsph1	Myo3a
		Rsph1	Sh3rf3
		Pygm	Men1
		Pygm	Cramp1l
		Pygm	Klhl41
		Pygm	Uap1
		Pygm	Phkb
		Pygm	Pfkfb1
		Pygm	Kcna7
		Eny2	Psmb3
		Eny2	Uap1
		Tmem171	Zwint
		Tpp1	Cpvl
		Tpp1	Glb1
		Fchsd2	Parpbp
		Asb10	Fbxo30
		Asb10	Klhl41
		Asb10	Trim39
		Asb10	Vprbp
		Asb10	Fbxo6
		Asb10	Rbck1
		Asb10	Ube2l6
		Asb10	Kcna7
		Asb10	Pygm
		Asb10	Trim69
		Asb10	Rnf213
		Asb10	Cops7a
		Myo3a	Ush1g
		Myo3a	Actb
		Myo3a	Ankrd24
		Myo3a	Nlk
		Myo3a	Acta2
		Myo3a	Ankrd36
		Plekho2	Psmb3
		Smg5	Tbce
		Smg5	Pola1
		Myoz2	Klhl41
		Myoz2	Pygm
		Map3k11	Men1
		Map3k11	Cdc37
		Map3k11	Fn1
		Map3k11	Lrig3
		Map3k11	Pygm
		Map3k11	Sh3rf3
		Grpel1	Rnmtl1
		Grpel1	Hspa12b
		Grpel1	Psmb3
		Grpel1	Tufm
		Grpel1	Mrpl38
		Grpel1	Mrpl46
		Dennd1c	Tbc1d10b
		Dennd1c	Ncf4
		Kcna3	Kcnh1
		Kcna3	Ermn
		Kcna3	Kcnk10
		Col19a1	Hspg2
		Rnf122	Stk36
		Svep1	Srpx2
		Svep1	Srpx
		Svep1	Neurl1a
		Svep1	Phkb
		Svep1	Myo3a
		Itga4	Cxcl9
		Ccl28	Cxcl9
		Ccl28	S1pr5
		Psmc6	Psmb3
		Psmc6	Eif3e
		Psmc6	Chmp5
		Psmc6	Tufm
		Psmc6	Eif2s3y
		Psmc6	Sap18
		Psmc6	Ppp1r9b
		Psmc6	Dpysl3
		Psmc6	Ubr1
		Parpbp	Gas2l3
		Parpbp	Ammecr1l
		Parpbp	Foxm1
		Parpbp	Rad54l
		Parpbp	Gsg2
		Parpbp	Cdc25c
		Parpbp	Melk
		Cdc25c	Zwint
		Cdc25c	Foxm1
		Cdc25c	Actb
		Cdc25c	Rad54l
		Cdc25c	Camkk1
		Cdc25c	Cdc14a
		Cdc25c	Gsg2
		Unc5c	Srpx2
		Ctsb	Srpx2
		Ctsb	Rgs6
		Ctsb	Bace2
		Ctsb	Actb
		Ctsb	Casp8
		Ctsb	Best1
		Ctsb	Fn1
		Ctsb	Tpp1
		Ctsb	Usf2
		Ctsb	Svep1
		Prmt3	Trmt112
		Prmt3	Gpr149
		Trim69	Fbxo30
		Trim69	Klhl41
		Trim69	Trim39
		Trim69	Vprbp
		Trim69	Fbxo6
		Trim69	Rbck1
		Trim69	Ube2l6
		Trim69	Rnf213
		Ppt1	Lyplal1
		Ppt1	Ubac1
		Ppt1	Tpp1
		Ppt1	Lactbl1
		Ppt1	Agpat6
		Smok2a	Gm7168
		Mphosph6	Cdk13
		Pus3	Rnmtl1
		Pus3	Tufm
		Pus3	Pus10
		Hells	Foxm1
		Hells	Actb
		Hells	Rad54l
		Hells	Mitf
		Hells	Taf5
		Hells	Cdyl2
		Hells	Dido1
		Hells	Cbx3
		Hells	Mecp2
		Hells	Thyn1
		Hells	Ranbp17
		Hells	Parpbp
		Hells	Cdc25c
		Hells	Spo11
		Hells	Melk
		Hells	Ankrd36
		Rdh13	Slco1a1
		Rdh13	Dhdh
		Rdh13	Ugt3a1
		Rdh13	Fbxo47
		Rdh13	Aldh1a7
		Rdh13	Zfp26
		Spo11	Rad54l
		Spo11	Dido1
		Unc13a	Plch2
		Unc13a	Tardbp
		Unc13a	Camk1d
		Lifr	Hspg2
		Drd5	Srpx
		Drd5	Ppp1r9b
		Glb1	Dok7
		Glb1	Rnase2a
		Nr1i3	Slco1a1
		Nr1i3	Hpn
		Nr1i3	Nr5a1
		Nr1i3	Ugt3a1
		Nr1i3	Aldh1a7
		Nr1i3	Hnf1a
		Nr1i3	Med24
		Nr1i3	Fn1
		Rnf213	Fbxo30
		Rnf213	Klhl41
		Rnf213	Trim39
		Rnf213	Vprbp
		Rnf213	Fbxo6
		Rnf213	Rbck1
		Rnf213	Ube2l6
		Tardbp	Actb
		Tardbp	Sap18
		Htra1	Ctnnb1
		Htra1	Psmd6
		Htra1	Fn1
		Htra1	Grpel1
		Htra1	Psmc6
		Pdcd7	Snrnp40
		Bmp2	Mmp10
		Bmp2	Wnt7a
		Bmp2	Rgs6
		Bmp2	En2
		Bmp2	Eya1
		Bmp2	Smad2
		Bmp2	Fn1
		Bmp2	Lef1
		Melk	Gas2l3
		Melk	Zwint
		Melk	Foxm1
		Melk	Rad54l
		Melk	Camkk1
		Melk	Gsg2
		Melk	Srpk2
		Melk	Cdc25c
		Champ1	Rgs6
		Ankrd36	Ttc3
		Camk1d	Zfp46
		Camk1d	Atf2
		Camk1d	Rad54l
		Camk1d	Camkk1
		Camk1d	Pfkfb1
		Camk1d	Cdc25c
		Camk1d	Drd5
		Cops7a	Fbxo30
		Cops7a	Vprbp
		Slc39a7	Syngap1
		Slc39a7	Bag2
		Slc39a7	Hmga1

## Sheet: 12-month exposure
1 µg MWCNT	orange	#node1	node2		10 µg MWCNT	royalblue	#node1	node2		40 µg MWCNT	cyan	#node1	node2	darkgreen	#node1	node2	pink	#node1	node2		80 µg MWCNT	greenyellow	#node1	node2
		Mdm2	Akt1				Heatr1	Dcaf13				Dmap1	Mrgbp		Tnc	Itgb1		Ssrp1	Paf1				B9d2	Tmem231
		Cyp3a41a	Aldh1a7				Wdr12	Dcaf13				Pak1	Kras		Keap1	Cops7b		Pkp3	Dsg4				Hsd3b1	Cyp17a1
		Kiaa1524	Akt1				Npy4r	Gng4				Actl6b	Brd7		Arhgap21	Arf1		Hspb11	Traf3ip1				Rpl13a	Rps6
		Tacr1	Akt1				Sptan1	Ypel5				Rap1a	Kras		Csf3	Il27ra		Dlg2	Dlgap3				C2cd3	Cep41
		Il5	Akt1				Heatr1	Wdr12				Cyc1	Mdh2		Gm6803	Gnb2l1		Pkd2	Arf4				B9d2	Cep41
		Vcpip1	Ubxn2b				Sptan1	Calm2				Gper1	Cx3cr1		Itgb1	Csf3		Ccr2	Ccl6				Chmp6	Chmp1a
		Tek	Akt1				Fgfr1op2	Zmym2				Tmed7	Kif1b		Emcn	Glycam1		Hspa1a	Hspa2				B9d2	C2cd3
		Mdm2	Psme3				Sptan1	Stxbp1				Tas2r131	Gper1		Slurp1	Lypd5		Prpf3	Snrpb2				Dph2	Dph7
		Amacr	Acoxl				Stxbp1	Doc2b				Nhlrc2	Vegfb		Itgb1	Gnb2l1		Dhx8	Snrpb2				Pik3c3	Prkaa1
		Mdm2	Arih2				Rpia	Wdr12				Casc3	Rps5		Ptk2b	Grin2d		Cysltr2	Gnaq				B9d2	Nup43
		Amacr	Pxmp2				Sptan1	Rpia				Tas2r131	Cx3cr1		Ptk2b	Itgb1		Nup37	Hspa1a				M6pr	Sh3gl1
		Psme3	Arih2				Fam19a2	Ypel5				Pno1	Rps5		Xpo7	Vapa		Izumo3	Cd9				Traf7	Anapc5
		Kpna3	Akt1				Dnajc10	Hspa4				Srp54a	Rps5		Hnrnpa2b1	Gnb2l1		Nup37	Hspa2				Magt1	Vnn1
		Col16a1	Arih2				Cpa2	Slc9a8				Uxs1	Xylt1		Fam174b	Cxadr		Grp	Npff				Aldh7a1	Aldh9a1
		Dennd2d	Dennd4b				Nufip2	Kifc3				Actl6b	Dmap1		Pcna	Gnb2l1		Cstf2	Prpf3				Insm1	Nkx6-1
		Desi2	Kpna3				Mpped2	Dnajc10				Fkbp14	Snx20		Csf3	Ddx41		Ccr2	Tas1r3				Rps6	Npm1
		Cyp3a41a	Desi2				Ap3s2	Dnajc10				Sod1	Gpx8		Arf1	Vapa		Rab40b	Rab42				Nek5	Fn3k
		Amacr	Akt1				Uqcc1	Ndufa10				Kras	Stat5a		Ptk2b	Arf1		Polr1c	Mybbp1a				Grin2b	Gsk3b
		Tacr1	Asic1				Tomm20	Chchd3				Chp2	Slc9a2		Nop2	Gnb2l1		Racgap1	Arf4				Nr0b2	Cd22
		Cntnap1	Sez6l				Slc9a8	Ypel5				Star	Figla		Arhgap21	Vapa		Grp	Gnaq				Rps6	Gsk3b
		Mdm2	D17Wsu104e				Plekhm1	Lrrk1				Cyp2b23	Cyp2c70		Itgb1	Ddx41		Ccr2	Hrh4				Tcerg1l	Polr1d
		Asic1	Akt1				Spry2	Barx1				Cyp2c70	Gpx8		Slurp1	Trim29		Doxl2	Acaa1b				Il15ra	Ifna13
		Cntnap1	Akt1				Zmpste24	Dnajc10				Snx20	Brd7		Gnat3	Gnb2l1		Nup37	Mad1l1				Tmem231	Cep41
		Sez6l	Slc22a17				Gm12887	Klk1b22				Kras	Eif4e		Hnrnpa2b1	Zranb2		Sec16a	Cnih2				Rpl13a	Npm1
		Psme3	Akt1				Gsk3a	Calm2				Aldh6a1	Acads		Ptk2b	Gnb2l1		Hrh4	Ccl6				C2cd3	Tmem231
		Cntnap1	Il5				Stxbp1	Gng4				Slc25a36	Pno1		Sema3e	Gipc1		Grp	Cysltr2				Pik3c3	Pip5k1b
		Kiaa1524	Mdm2				Tomm20	Slirp				Kera	Aldh3a1		Emcn	Ms4a15		Stx18	Racgap1				Zcchc7	Zcchc8
		Cenpj	Akt1				Tomm20	Uqcc1				Fkbp14	Brd7		Hnrnpa2b1	Nop2		Dgat1	Psg18				Senp8	Myeov2
		Tek	Mdm2				Tomm20	Hspa4				Ybx1	Eif4e		Csf3	Alox15		Cysltr2	Ccl6				Slco1a4	Nr0b2
		Tacr1	Acoxl				Ssh3	Ptpn18				Pak1	Stat5a		Comtd1	Vwa7		Trim36	Anapc2				Trp53rk	Nup43
		Amacr	Aldh1a7				Stxbp1	Fam19a2				Actl6b	Chd5		Ccrl2	Il27ra		Tas1r3	Ccl6				Hsd17b10	Cyp17a1
							Apobec1	Dnajc10				Tnfrsf13c	Caml		Mrps21	Uqcc2		Ube2cbp	Anapc2				Pik3c3	Gsk3b
							Ssh3	Tesk2				Ttll9	Vmo1		Gemin4	Nop2		Npff	Ccl6				Lrguk	Pip5k1b
							Calm2	Doc2b				Cblb	Kras		Arf1	Gnb2l1		Gnaq	Npff				Prkaa1	Gsk3b
							Slirp	Dcaf13				Kif1b	Chd5		Gsg1l	Tmcc3		Hrh4	Tas1r3				Hsd3b1	Hsd17b10
							Cdan1	Sptan1				Kras	Sod1		Ddx41	Il27ra		Ccl6	Gcat				Aen	Ada
							Rpia	Hao1				Kras	Aldh3a1		Dhrs7c	Sdpr		Ccr2	Gcat				Nek5	Chchd10
							Sptan1	Specc1l				Serpinb8	Stat5a		Atrnl1	Tmcc3		Grp	Ccl6				Rpl13a	Srpr
							Dnajc10	Lrrk1				Uty	Wdr13		Hnrnpa2b1	Pcna		Trim36	Ube2cbp				Npm1	Rbbp7
							Rap2a	Lrrk1				Sod1	Mdh2		Csf3	Fgf17		Ncoa3	Polr1c				Slc18b1	Mettl22
							Slirp	Zrsr2				Uty	Cyc1		Ccrl2	Csf3		Gnaq	Ccl6				Tal1	Rbbp7
							Npy4r	Lce3c				Mdh2	Aldh3a1		Tcf20	Pcna		Cysltr2	Npff				Aen	Polr1d
							Mpped2	Zmpste24				Ybx1	Kras		Arf1	Dock5		Tas1r3	Gcat				Mark2	Ska1
							Ldoc1	Dnajc10				Gch1	Sod1		Ptk2b	Dock5		Hrh4	Gcat				Ociad2	Cep41
							Cpa2	Klk1b5				Dars2	Srp54a		Ccrl2	Zranb2		Atp5h	Ndufs8				Slco1a4	Rdh13
							Mrpl37	Ndufa10				Eif4e	Pno1		Itgb1	Fgf17		Hspb11	Anapc2				Wdr35	Megf10
							Coa7	Hspa4				Sod1	Cers2		Keap1	Arf1		Ndufs8	Pmpcb				Pik3c3	Rps6
							Grhl3	Rap2a				Tnfrsf13c	Kras		Ccrl2	Ddx41		Bfsp2	Gja8				Spag11a	Ido1
							Dcaf13	Hspa4				Uty	Rps5		Hnrnpa2b1	Nup98		Dhx8	Prpf3				Spag11a	Svs5
							Slirp	Wdr12				Aldh6a1	Rps5		Lef1	Fgf17		Dnajb2	Hspa1a				Zcchc7	Prkaa1
							Gsk3a	Kifc3				Gpr82	Gpr137b		Nup98	Nipbl		Cysltr2	Alox5				Nek5	Aldh9a1
							Calm2	Slc9a8				Rap1a	Pak1		Arf1	Pgls		Hspa1a	S100a1				Mark2	Ikbkb
							Slirp	Cdan1				Snx20	St8sia1		Itgb1	Dock5		Eif4a2	Eif3h				Nek5	Insm1
							Rap2a	Hspa4				Dmap1	Chd5		Arhgap21	Ptk2b		Hesx1	Dnmt1				Gsdmc	Mcpt2
							Cpa2	Rpia				Kras	Vegfb		Itgb1	Lef1		Ncoa3	Mybbp1a				Asna1	Srpr
							Cpa2	Abra				Serpinb8	Cx3cr1		Nipbl	Phkb		Scgb1b12	Scgb2b3				Rps6	Prkaa1
							Calm2	Hspa4				Tbc1d25	Lage3		Xpo7	Zranb2		Top3b	Top1mt				Tmem63c	Stxbp5l
							Ssh3	Lrrk1				Srgap3	Kras		Xpo7	Ptk2b		Eva1b	Tbc1d2				Agap2	Vnn1
							Tmem232	Lce3c				Dars2	Rps5		Vapa	Gnb2l1		Sfrp5	Dnmt1				Nr0b2	Cyp17a1
							Kifc3	Lrrk1				Nosip	Rras		Tnc	Ddx41		Aipl1	Pde6g				Rpl13a	Hsd17b10
							Ssh3	Hspa4				Eif4e	Rps5		Ptk2b	Glycam1		Entpd6	Pde6g				Pip5k1b	Inpp5k
							Abra	Calm2				Nxf3	Kpna4		Flad1	Hnrnpa2b1		Pate2	Pinlyp				Vnn1	Cyp17a1
							Gsk3a	Hspa4				Serpinb8	Kras		Comtd1	Itgb1		Pkd2	Pacs1				Pdss1	Srpr
							Cdan1	Mapkbp1				Rras	Pak1		Ccrl2	Gnat3		Fgf8	Tbx5				Hdgfrp3	Ptn
							Coa7	Lrrk1				Rras	Sema4a		Arf1	Gnat3		Polr1c	Fam203a				Tmem231	Pip5k1b
							Bckdha	Rpia				Tma16	Pno1		Cbln1	Grin2d		Rasd1	Ywhah				Polr1d	Dph2
							Rpia	Dnajc10				Aldh6a1	Aldh3a1		Hnrnpa2b1	Gemin4		Grxcr1	Espnl				B9d2	Wdr35
							Nufip2	Sptan1				Sod1	Cyc1		Lef1	Glycam1		Ctu1	Mettl1				Wnt16	Gsk3b
							Ptpn18	Lrrk1				Actl6b	Mrgbp		Emcn	Sdpr		Coch	Strc				Ptn	Npm1
							Hspa4	Lrrk1				Ptprk	Sec1		Cops7b	Tmem45a		Fgf8	Epha2				Grin2b	Agap2
							Slirp	Lrrk1				Cyp2c70	Angptl3		Itpka	Il27ra		Nkx2-4	Tbx5				Tal1	Insm1
							Sptan1	Epb4.1l4a				Gper1	Kras		Esrp2	Hnrnpa2b1		Dlg2	Cntn2				Evx2	Gsk3b
							Hmgn1	Ndufa10				Ybx1	Rps5		Pcna	Vapa		Dnajb2	Hspa2				Mark2	Gsk3b
							Rpia	Calm2				Hoxd1	Hoxd8		Cops7b	Ptk2b		Atp5h	Pmpcb				Tal1	Tmem63c
							Stxbp1	Atp6v1g2				Chd5	Mrgbp		Keap1	Vwa7		Cd8b1	Patz1				Polr1d	Ada
							Mbd3l1	Tada3				Uty	Srp54a		Ssh1	Cdk5rap3		Sphk2	Anapc2				Insm1	Fn3k
							Gsk3a	Zmpste24				Fkbp14	Pno1		Cbln1	Itpka		H2-T22	Cd8b1				Zcchc7	Mbnl1
							Zmym2	Hspa4				Ldb2	Cers2		Auts2	Atrnl1		Bfsp2	Epha2				Card6	Prkaa1
							Rap2a	Dnajc10				Slc7a11	Sod1		Prol1	Emcn		Grxcr1	Strc				B9d2	Pdss1
							Ap3s2	Rap2a				Rap1a	Sod1		Csf3	Lef1		Samd9l	Parp9				Taf4a	Cd22
							Chchd3	Hspa4				Kras	Slc7a11		Auts2	Tmcc3		Nr1h3	Scap				Cyp17a1	Akr1c21
							Carm1	Zmym2				Fkbp14	Eif4e		Auts2	Gm6803		Gja8	Epha2				Ptn	Cept1
							Pfpl	Ptpn18				Kera	Mkx		Nup98	Ddx41		Hesx1	Fgf8				Ptges	Wnt16
							Chchd3	Ndufa10				Ldb2	Hoxd8		Nup98	Csf3		Cgn	Racgap1				Pik3c3	Chmp6
							Mbd3l1	Gtf3c5				St8sia1	Cers2		Xpo7	Cxadr		Prkcd	Slc1a5				Evx2	Rpl13a
							Slirp	Uqcc1				Eif4e	Casc3		Olfr791	Itpka		Hspa2	S100a1				Spdya	Gsk3b
							Apobec1	Gbp6				Tmed7	Star		Slurp1	Vapa		Slc35a2	Cmpk1				Gsk3b	Inpp5k
							Rpia	Heatr1				Gper1	Star		Ptk2b	Sema3e		Eomes	Fgf8				Rpl13a	Ska1
							Spg21	Kifc3				Chp2	Sod1		Ptk2b	Gipc1		Pcyt1a	Dgat1				Npm1	Gsk3b
							Bckdha	Hao1				Nap1l2	Chd5		Arf1	Elmod1		Nr1h3	Dgat1				Lta	Gsk3b
							Coa7	Dnajc10				Kera	Ppp1r42		Ssh1	Ptk2b		Pabpn1l	Cstf2				Mbnl1	Cept1
							Mbd3l1	Prss37				Cx3cr1	Sod1		Tcf20	Slc19a1		Arpp21	Cnih2				Chchd10	Trex1
							Ndufa10	Oxnad1				Eif4e	Stat5a		Gm6803	Rfx5		Dclre1a	Hltf				Traf7	Mapk8ip3
							Rap2a	Kifc3				Ldb2	Chd5		Keap1	Tcf20		Cd9	Il17ra				Rpl13a	Zcchc7
							Gsk3a	Gng4				Rabif	Klhl4		Ptk2b	Ddx41		Cep164	Mad1l1				Rpl13a	Polr1d
							Rap2a	Zmpste24				Bag1	Sod1		Ssh1	Vapa		Zc3h4	Cstf2				Lrguk	Gsk3b
							Klk1b22	Cst11				Uty	Mdh2		Atrnl1	Dpp8		Lrfn1	Magi2				Lrguk	Grin2b
							Slirp	Dnajc10							Dhrs7c	Vapa		Sphk2	Hspb11				Pik3c3	Itpr2
							Tesk2	Ptpn18							Uqcc2	Ddx41		Pcyt1a	Slc44a1				Mpzl1	Gsdmc
							Gsk3a	Ptpn18							Nop2	Pcna		Ung	Top1mt				Srpr	Mst4
							Cdan1	Ndufa10							Ccrl2	Itgb1		Polr1c	Mettl1				Cd101	Vnn1
							Zmpste24	Hao1							Hnrnpa2b1	Lingo4		Gpatch8	Prpf3				Lrguk	Ada
							Atp6v1g2	Ndufa10							Dhrs7c	Arf1		Cep164	Traf3ip1				Zcchc7	Rps6
							Tomm20	Ndufa10							Trim29	Ddx41		Vmn1r180	Sh3bgrl3				Polr1d	Taf4a
							Gsk3a	Lrrk1							Adam11	Vwa7		Patz1	Lrrc59				Tmem63c	Srpr
							Rnaset2b	Cpeb4							Elmod1	Cbln1		Acot8	Acaa1b				Ptges	Ido1
							Uqcc1	Barx1							Slc19a1	Cxadr		Polr1c	Top3b				Tmem63c	Insm1
							Mxra8	Lrrk1							Hnrnpa2b1	Arf1		Kirrel	Lrfn3				Lrguk	Mst4
							Rpia	Dcaf13							Ptk2b	Lef1		Mybbp1a	Gcat				Traf7	Wdr35
							Carm1	Wdr12										Dhx8	Eif4a2				Wdr35	Pdss1
							Tomm20	Hmgn1										Mybbp1a	Fam203a				Tmem121	Apoc4
							Sptan1	Rap2a										Krt34	Dsg4				Gas2l3	Ska1
							Ptpn18	Spry2										Ankrd11	Mybbp1a				Magt1	Chmp6
							Carm1	Tada3										Dlgap3	Magi2				Cobll1	Pdss1
							Gsk3a	Rap2a										Hspb11	Cdk14				Trex1	Ada
							Zmpste24	Hspa4										Asxl1	Tm9sf4				Aldh7a1	Nup43
							Foxd4	Tesk2										Dclre1a	Casp7				Vnn1	Aldh9a1
							Specc1l	Sptlc2										Suv420h1	Dnmt1				Pik3c3	Inpp5k
							Foxd4	Calm2										Evx1	Fgf8				Ikbkb	Lta
							Tomm20	Wdr12										Ccr2	Serpinb9				Tmem63c	Chmp1a
							Tomm20	Dcaf13										Tmem81	Cntn2				Kcnj3	Grin2b
							Specc1l	Lrrk1										Serpinb9	Scgb1a1				Tmem14c	Il17rb
							Cpa2	Prss37										Dgat1	Plag1				Gsk3b	Dyrk3
							Cpa2	Klk1b22										Epb4.2	Hbb-bh1				Tcerg1l	Lrguk
							Dnajc10	Oxnad1										Sec16a	Ap5s1				Cept1	Pdss1
							Rap2a	Tesk2										Ssrp1	Dnmt1				Fam117b	Dyrk3
							Klk1b22	Lrrk1										Scap	Pgrmc2				Lrguk	Ikbkb
							Prss37	Lrrk1										Dlg2	Magi2				Cd22	Actn3
							Mrpl37	Dcaf13										Hspb11	Arf4				B9d2	Lrguk
							Klk1b5	Lrrk1										Mybbp1a	Mettl1				Lrguk	Susd1
							Ssh3	Wdr12										Alg12	Sidt2				Cobll1	Myeov2
							Pfpl	Gbp6										Mettl1	Dnmt1				Pik3c3	Polr1d
							Ssh3	Calm2										Lrfn1	Dlg2				Dph7	Cd22
							Rap2a	Spry2										Ankrd11	Ncoa3				Npm1	Nup43
							Coa7	Foxd4										Ssrp1	Hltf				Pdss1	Nup43
							Gsk3a	Slc9a8										Oas1g	Dnmt1				Olfr111	Mapk8ip3
							Zdhhc12	Heatr1										Bfsp2	Aqp12				Il15ra	Ido1
							Atp6v1g2	Gng4										Atp5h	Espnl				Stxbp5l	Gsk3b
							Atp6v1g2	Fam19a2										Serpinb9	Prdm10				Mbnl1	Chmp1a
							Atp6v1g2	Doc2b										Serpinb9	Eomes				Ptn	Gsk3b
							Gsk3a	Foxd4										Man1a2	Dnmt1				Nup43	Aldh9a1
							Calm2	Specc1l										Pcyt1a	Nsmce4a				Aldh7a1	Sh3gl1
							Grhl3	Carm1										Nr1h3	Ncoa3				Kcnj3	Agap2
							Apobec1	Oxnad1										Eif4a2	Prpf3				Trp53rk	Itpr2
							Kifc3	Tada3										Prdm10	Paf1				Grin2b	Itpr2
							Ntmt1	Carm1										Oas1g	H2-T22				Pik3c3	Ikbkb
							Ldoc1	Ap3s2										Nkx2-4	Eomes				Tmem63c	Chmp6
																		Krt34	Scgb1a1				Prkaa1	Mst4
																		Rab40b	Arhgef4				Rdh11	Aldh9a1
																		Tm9sf4	Plag1				Aen	Dph2
																		Plekha7	Kctd14				Aldh9a1	Rdh13
																		Utrn	Rab11fip4				Mst4	Gsk3b
																		Tbc1d2	Mad1l1				Susd1	Rfng
																		Prkcd	Ywhah				Tcerg1l	Cobll1
																		Dlg2	Cntn1				Ikbkb	Mst4
																		Pkd2	Traf3ip1				Ptges	Polr1d
																		Myo18a	Arf4				Slco1a4	Cyp17a1
																		Suv420h1	Zc3h4				Zcchc8	Dph7
																		Cgn	Plekha7				Ikbkb	Gsk3b
																		Ung	Hltf				Senp8	Dyrk3
																		Fmo5	Ces5a				Pik3c3	Taf4a
																		Fmo5	Gja8				Rpl13a	Gsk3b
																		Ccr2	Il17ra				Myeov2	Npm1
																		Ung	Dnmt1				Hsd3b1	Vnn1
																		Tm6sf2	Dgat1				Zfp963	Rbbp7
																		Serpinb9	Alox5				Zfp429	Rbbp7
																		Dclre1a	Zc3h4				Nr0b2	Gsk3b
																		Serpina12	Nos3				Aldh9a1	Cyp17a1
																		Mybbp1a	Casp7				Lrguk	Srpr
																		Nup37	Snrpb2				Ikbkb	Inpp5k
																		Gpatch8	Dhx8				Mbnl1	Actn3
																		Hspa1a	Hspb11				Zfp429	Hdgfrp3
																		Gcfc2	Rbms1				Iqcf1	Slc13a1
																		Cntn2	Cntn1				Zfp963	Hdgfrp3
																		Arpp21	Pmpcb				Aen	Gas2l3
																		Polr1c	Hltf				Traf7	Susd1
																		Arf4	Rab11fip4				Mapk8ip3	Anapc5
																		Pkp3	Krtap19-2				Npm1	Polr1d
																		Prkcd	Nos3				Stxbp5l	Mbnl1
																		Trim38	Cdr2l				Mpzl1	Mbnl1
																		Sirt2	Dnmt1				Slco1a4	Slc13a1
																		Arhgef4	Sla2				Nr0b2	Ido1
																		Asxl1	Dnmt1				Rps6	Ada
																		Gpatch8	Gcfc2				Il15ra	Agap2
																		Ccr2	Cfh				Cd101	Clcc1
																		Phkg2	Eif3h				Rbbp7	Dyrk3
																		Pcyt1a	Cdk14				Lrguk	Prkaa1
																		Eomes	Evx1				Traf7	Lta
																		Prkcd	Dnmt1				Gml	Trex1
																		Nkx2-4	Patz1				Spdya	Mpzl1
																		Krtap19-2	Krt34				Rps6	Polr1d
																		Polr1c	Ndufs8				Trp53rk	Gsk3b
																		Pex26	Acaa1b				Nkx6-1	Gsk3b
																		Polr1c	Eif4a2				Cpa5	Mcpt2
																		Kdm4d	Dnmt1				Rpl13a	Grin2b
																		Cxxc5	Mettl1				Ido1	Ada
																		Cgn	Ywhah				Nup43	Rbbp7
																		Utrn	Ung				Pik3c3	Actn3
																		Cstf2	Snrpb2				Map3k15	Dyrk3
																		Sla2	Ndrg1				Agap2	Gsk3b
																		Susd4	Evx1				Ptges	Akr1c21
																		Sec16a	Gpbp1l1				Kcnrg	Itpr2
																		Serpinb9	Il17ra				Ptn	Agap2
																		Suv420h1	Kdm4d				Megf10	Itpr2
																		Ywhah	Top1mt				Ska1	Nup43
																		Nup37	Fam203a				Stxbp5l	Prkaa1
																		Top3b	Dnmt1				Aen	Srpr
																		Dlg2	Cnih2				Dyrk3	Actn3
																		Dlg2	Lrfn3				Inpp5k	Sh3gl1
																		Sox13	Tm9sf4				Stxbp5l	Ikbkb
																		Calcoco2	Parl				Rpl13a	Cyp17a1
																		Cdhr5	Dsg4				Rpl13a	Myeov2
																		Oas1g	Eif3h				Cobll1	Itpr2
																		Ube4b	Oas1g				Traf7	Actn3
																		Sphk2	Rasd1				Pdss1	Dph2
																		Maml2	Plag1				Lrguk	Cd22
																		Cgn	Calcoco2				Rps6	Ikbkb
																		Cdk14	Ywhah				Tcerg1l	Npm1
																		Scap	Dgat1				Trp53rk	Dph7
																		Samd9l	Tor1b				Rpl13a	Ada
																		Cbll1	Plekha7				Prkaa1	Hand1
																		Racgap1	Dnmt1				Ptges	Trex1
																		Maml2	Krt34				Ska1	Agap2
																		Prdm10	Nos3				Aldh7a1	Ada
																		Cep164	Pkd2				Mapk8ip3	Ikbkb
																		Eif3h	Hnrnph3				Mbnl1	Ada
																		Parl	Pmpcb				Aen	Ifrd2
																		Oplah	Sirt2				Mapk8ip3	Gsk3b
																		Top3b	Hltf				Npm1	Wnt16
																		Polr1c	Cmpk1				Rbbp7	Ada
																		Nr1h3	Acaa1b				Stxbp5l	Grin2b
																		Zc3h4	Arpp21				Hsd17b10	Tmem14c
																		Cstf2	Eif4a2				Mthfsd	Srpr
																		Me1	Acaa1b				Tal1	Nkx6-1
																		Oas1g	Plekha7				Ikbkb	Maged1
																		Rasd1	Arpp21				Chchd10	Hsd17b10
																		Mybbp1a	Lrrc59				Card6	Ikbkb
																		Plekha7	Tbx5				Traf7	Gsk3b
																		Izumo3	Iqcf4				Grin2b	Actn3
																		Oas1g	Hltf				Senp8	Npm1
																		Cyp2a22	Serpina12				Traf7	Ikbkb
																		Cgn	Dsg4				Prkaa1	Ikbkb
																		Fam203a	Mettl1				Srpr	Pip5k1b
																		S100a1	Gja8				Lta	Cd22
																		Ccr2	Alox5				Trp53rk	Ikbkb
																		Sirt2	Nos3				Trp53rk	Lrguk
																		Serpina12	Sfrp5				Actn3	Inpp5k
																		Eomes	Plag1				Ptn	Grin2b
																		Fmo5	Serpina12				Agap2	Inpp5k
																		Acaa1b	Thop1				Prkaa1	Rbbp7
																		Ube4b	Plekha7				Lrguk	Actn3
																		Eif4a2	Hnrnph3				Mapk8ip3	Chmp6
																		Oas1g	Eif4a2				Rpl13a	Lrguk
																		Cgn	Magi2				Lrguk	Pdss1
																		Coch	Sfrp5				Aldh7a1	Rdh11
																		Nkx2-4	Fgf8				Anapc5	Rbbp7
																		Ssrp1	Ung				Nek5	Prkaa1
																		Suv420h1	Gcfc2				Aldh7a1	Rdh13
																		Pmp2	Cntn1				Zfp429	Gsk3b
																		Scgb1b12	S100a1				Zfp963	Gsk3b
																		Polr1c	Ctu1				Pik3c3	Chmp1a
																		Samd9l	Oas1g				Nek5	Mst4
																		S100a1	Nos3				Aen	Chchd10
																		Hspa2	Ywhah				Wdr35	Cep41
																		Serpinb9	Hrh4				Stxbp5l	Lrguk
																		Cntn2	Lrfn3				Prkaa1	Aldh9a1
																		Hspa1a	Ywhah				Stxbp5l	Taf4a
																		Eif4a2	Hltf				Nek5	Gsk3b
																		Ptpn3	Arhgef4				Senp8	Hdgfrp3
																		Rbm11	Ces5a				Vnn1	Hsd17b10
																		Dgat1	Fam203a				Stxbp5l	Kcnj3
																		Atp5h	Kctd14				Mark2	Fuca2
																		Spock3	Cntn1				Slco1a4	Rdh11
																		Eomes	Dnmt1				Itpr2	Susd1
																		Slc35a2	Ces5a				Megf10	Mst4
																		Nos3	Rbms1				Fam117b	Cyp17a1
																		Nup37	Racgap1				Kansl1l	Chmp6
																		Ssrp1	Tbx5				Pik3c3	Dyrk3
																		Polr1c	Hspa2				Hdgfrp3	Taf4a
																		Hspa1a	Polr1c
																		Fchsd2	Acvr1b
																		Nr1h3	Nos3
																		Pkd2	Hspb11
																		Rasd1	Thop1
																		Dnajb2	Ube4b
																		Pabpn1l	Eif4a2
																		Prkcd	Rasd1
																		Ung	Man1a2
																		Paf1	Hltf
																		Aqp12	Gja8
																		Eif4a2	Snrpb2
																		Bfsp2	Arpp21
																		S100a1	Hltf
																		Bfsp2	Calcoco2
																		Ndufs8	Me1
																		Cdk14	Top1mt
																		Dlg2	Arhgef4
																		Parp9	Oas1g
																		Dclre1a	Cstf2
																		Rab40b	Tbc1d2
																		Kirrel	Pkp3
																		Asb8	Rasd1
																		Coil	Cstf2
																		Dhx8	Hltf
																		Dhx8	Lrrc59
																		Pmp2	Plag1
																		Polr1c	Ung
																		Mybbp1a	Dhx8
																		Suv420h1	Prdm10
																		Prdm10	Man1a2
																		Gpatch8	Cstf2
																		Gprc5c	Prpf3
																		Myo18a	Utrn
																		Ssrp1	Mybbp1a
																		Lrrc59	Ywhah
																		Hspa1a	Nos3
																		Sirt2	Pmpcb
																		Prdm10	Ywhah
