# Supplementary material for: Evaluating the cytotoxicity and pathogenicity of multi-walled carbon nanotube through weighted gene co-expression network analysis: a nanotoxicogenomics study
Source: BMC Genom Data. 2022 Feb 17;23:12. doi: 10.1186/s12863-022-01031-3 (PMC8851761; doi:10.1186/s12863-022-01031-3)
Supplement: Supplementary file 6 — Additional file 6. [file 12863_2022_1031_MOESM6_ESM.xlsx]

## Sheet: 1-month exposure
1 µg MWCNT	DEGs	logFC	adj.P.Val		10 µg MWCNT	DEGs	logFC	adj.P.Val		40 µg MWCNT	DEGs	logFC	adj.P.Val		80 µg MWCNT	DEGs	logFC	adj.P.Val
	Ttc41	3.67996	2.74076e-21			Ttc41	3.679	1.84938e-17			Krtap19-5	3.63385	1.57188e-16			Ttc41	3.6801	6.21888e-21
	Krtap19-5	3.63464	2.74076e-21			Krtap19-5	3.63537	1.84938e-17			Ttc41	3.69064	1.57188e-16			Krtap19-5	3.63566	6.21888e-21
	AY761185	3.52026	2.74076e-21			Rn7sk	-3.66729	1.84938e-17			Gm13999	3.59368	1.57188e-16			Rn7sk	-3.66729	6.21888e-21
	Rn7sk	-3.6602	2.74076e-21			Gm13999	3.58225	1.84938e-17			1700026J12Rik	3.54007	1.57188e-16			AY761185	3.53425	6.21888e-21
	Gm13999	3.57386	2.74076e-21			AY761185	3.52591	1.84938e-17			AY761185	3.53383	1.57188e-16			Serinc3	-3.60373	6.21888e-21
	1700026J12Rik	3.52572	2.74076e-21			1700026J12Rik	3.53111	1.84938e-17			Tent5c	-3.57635	1.57188e-16			Gm13999	3.59622	6.21888e-21
	Gm5800	3.46095	3.15023e-21			Ube2l6	-3.5179	1.84938e-17			Ybx3	-3.49777	1.57188e-16			Ube2l6	-3.5179	6.21888e-21
	Mir217	3.52497	3.15023e-21			Gm5800	3.46475	1.89162e-17			Gm5800	3.47209	1.57188e-16			1700026J12Rik	3.52775	6.21888e-21
	Asb12	3.58658	3.15023e-21			Riok3	-3.47959	2.02101e-17			Riok3	-3.47959	1.57188e-16			Gm5800	3.47117	7.99342e-21
	Vmn1r199	3.38542	3.63573e-21			Asb12	3.59958	2.02101e-17			Asb12	3.59011	1.57188e-16			9230009I02Rik	3.3777	7.99342e-21
	Il13ra2	3.36094	4.136e-21			Vmn1r199	3.39849	2.02101e-17			Vmn1r199	3.40172	1.57188e-16			Riok3	-3.47959	8.07796e-21
	St18	3.42226	4.136e-21			Il13ra2	3.37738	2.02101e-17			9230009I02Rik	3.3717	1.57188e-16			Asb12	3.59244	8.07796e-21
	Olfr1248	3.52605	4.136e-21			Mir217	3.53292	2.02101e-17			Mir217	3.52305	1.57188e-16			Il13ra2	3.39196	9.50573e-21
	1700085C21Rik	3.25661	4.136e-21			Tent5c	-3.56781	2.02101e-17			Il13ra2	3.35939	1.88152e-16			1700085C21Rik	3.2771	9.50573e-21
	Popdc3	3.6211	4.136e-21			Nusap1	-3.26234	2.02101e-17			Olfr1248	3.52967	1.88152e-16			Psme3	-3.32727	9.50573e-21
	9230009I02Rik	3.36149	4.136e-21			Olfr545	3.26456	2.02101e-17			Olfr545	3.27529	1.88152e-16			Aldh2	-3.35665	9.50573e-21
	Ube2l6	-3.50331	4.136e-21			Aldh2	-3.35501	2.02101e-17			Serpinb1b	3.24848	1.88152e-16			Ctsb	-3.3681	9.50573e-21
	Ypel5	-3.29228	4.136e-21			1700085C21Rik	3.26928	2.02101e-17			Ypel5	-3.29228	1.88152e-16			St18	3.42301	9.50573e-21
	Usp25	-3.34711	4.25332e-21			Gp9	-3.51184	2.02101e-17			1700085C21Rik	3.28709	1.88152e-16			Mir217	3.53467	9.50573e-21
	Glrx5	-3.37617	4.3098e-21			St18	3.41275	2.02101e-17			Capzb	-3.17507	1.88152e-16			Rb1	-3.28575	1.07663e-20
	Cd109	3.43883	4.3098e-21			9230009I02Rik	3.36873	2.02101e-17			Lgi1	3.17794	1.88152e-16			Vmn1r199	3.3782	1.07663e-20
	Masp1	3.24998	5.06811e-21			Masp1	3.27039	2.20915e-17			Glrx5	-3.37617	1.88152e-16			Olfr1248	3.53761	1.29316e-20
	Serpinb1b	3.23575	5.37883e-21			Lgi1	3.23429	2.20915e-17			Usp25	-3.3408	1.88152e-16			Snx3	-3.15966	1.29316e-20
	Olfr545	3.23917	6.42091e-21			Ypel5	-3.29228	2.20915e-17			Masp1	3.26113	1.88152e-16			Serpinb1b	3.26177	1.29316e-20
	5730408K05Rik|Mir5136	3.11754	6.71165e-21			Olfr1248	3.52819	2.24552e-17			Ube2l6	-3.49693	1.88152e-16			Masp1	3.2384	1.33341e-20
	Zfp618	3.4516	7.03394e-21			Snx3	-3.15983	2.44445e-17			Snx3	-3.15983	1.88152e-16			Olfr545	3.2765	1.33341e-20
	Cox8a	-3.12377	7.03394e-21			Serpinb1b	3.27022	2.58053e-17			Popdc3	3.63398	1.88152e-16			Txnip	-3.03777	1.46266e-20
	Ccdc151	3.12043	7.03394e-21			Fam213a	-3.43501	2.64589e-17			Mbnl1	-3.38237	1.91874e-16			Glrx5	-3.37617	1.46981e-20
	Ezh2	-3.06104	7.36709e-21			Bmp2k	-3.18545	2.72742e-17			Rac1	-3.28338	2.37072e-16			Fgfr1op2	-3.15101	1.52414e-20
	Plxna2	3.09481	8.25523e-21			Plxna2	3.1215	2.72742e-17			St18	3.43701	2.37072e-16			Cd109	3.46302	1.52414e-20
	H2-Q4|H2-Q7|H2-Q9	-3.12668	8.25523e-21			Usp25	-3.34115	2.72742e-17			Zfp618	3.45293	2.37072e-16			Popdc3	3.63402	1.52414e-20
	9530027J09Rik	3.52988	8.35345e-21			Popdc3	3.62537	2.96189e-17			5730408K05Rik|Mir5136	3.10764	2.37072e-16			Mbnl1	-3.38237	1.61869e-20
	Myl9	-3.3232	9.58345e-21			Sp100	-3.04298	2.96189e-17			Plxna2	3.09168	2.37072e-16			Sh3bgrl3	-3.34373	1.61869e-20
	Nusap1	-3.24771	1.01063e-20			Pip4k2a	-3.19586	2.96189e-17			Cox8a	-3.12377	2.37072e-16			Ezh2	-3.06104	1.69688e-20
	Xpo7	-3.08753	1.01063e-20			Sh3bgrl3	-3.34373	2.96189e-17			Cd47	-3.05046	2.39819e-16			Tmem225	3.01431	1.69994e-20
	Slc7a5	-3.13718	1.01063e-20			Ezh2	-3.06104	2.96189e-17			Ctse	-3.27395	2.56046e-16			Cox8a	-3.12377	1.69994e-20
	Mir449b	-3.12839	1.04701e-20			Hipk1	-3.37427	2.96189e-17			Itgb1	-3.11587	2.56046e-16			5730408K05Rik|Mir5136	3.13112	1.83051e-20
	Ctse	-3.26535	1.04925e-20			5730408K05Rik|Mir5136	3.12968	3.04376e-17			Fgfr1op2	-3.13342	3.02791e-16			Rac1	-3.28391	1.87666e-20
	Prdx2	-3.19557	1.04925e-20			Ccdc151	3.13856	3.04376e-17			9530027J09Rik	3.52197	3.19026e-16			Prkar2b	-3.13267	2.13739e-20
	Lgi1	3.19544	1.13834e-20			Tmem225	3.01337	3.04376e-17			Fcmr	-3.00012	3.19026e-16			Ccdc151	3.14476	2.13739e-20
	Tspyl1	-3.05099	1.25148e-20			Malat1	-3.19687	3.04376e-17			Zfand6	-3.04492	3.19026e-16			Zfp618	3.45443	2.36625e-20
	Cpeb4	-3.134	1.27189e-20			Fam71a	3.11624	3.15982e-17			Fam71a	3.06782	3.19026e-16			Fcmr	-3.00012	2.36625e-20
	Lipg	3.00622	1.27189e-20			Cd109	3.45922	3.15982e-17			Rtn3	-3.0618	3.27794e-16			Olfr1122	3.05899	2.36625e-20
	Bpifb5	3.15191	1.27189e-20			Mir5099	-3.23358	3.20452e-17			Mir449b	-3.12839	3.27794e-16			Plxna2	3.09675	2.36625e-20
	Tmem150cos	3.14113	1.30679e-20			Prkar2b	-3.13267	3.41512e-17			Actb	-3.09563	3.27794e-16			Lipg	3.04031	2.49205e-20
	Tmem225	3.00536	1.30679e-20			Tmem150cos	3.14049	3.41512e-17			Prkar2b	-3.1159	3.27794e-16			Samhd1	-3.21924	2.53902e-20
	Actb	-3.08658	1.49463e-20			Zfp618	3.45947	3.55692e-17			Lipg	3.00861	3.27794e-16			Cd53	-3.19297	3.10838e-20
	Olfr1122	3.02041	1.49463e-20			Epb42	-3.08144	3.55692e-17			Ccdc151	3.09715	3.40042e-16			Actb	-3.09563	3.12693e-20
	Ddx5	-3.04889	1.49463e-20			Ctse	-3.27464	3.55692e-17			Tspyl1	-3.05099	3.5041e-16			Mir449b	-3.12839	3.20654e-20
	Mir1950	3.0426	1.54434e-20			Zfand6	-3.04975	3.55692e-17			Cpeb4	-3.134	3.732e-16			Lgi1	3.1754	3.20687e-20
	Dnmt3l	3.56376	1.54434e-20			Mir1950	3.06341	3.55692e-17			Bpifb5	3.15459	4.14058e-16			Tspyl1	-3.05099	3.68143e-20
	Skint11	3.20455	2.13233e-20			Dennd4a	-3.00738	3.66325e-17			Ccni	-3.15151	4.14058e-16			Prdx2	-3.19557	3.72772e-20
	Olfr1168	3.18166	2.13233e-20			S100a10	-3.20314	3.66939e-17			Dgka	-3.08302	4.14058e-16			9530027J09Rik	3.52851	3.72772e-20
	Fam71a	3.09355	2.13233e-20			Xpo7	-3.08753	3.85106e-17			Ddx5	-3.04889	4.14058e-16			Cnbp	-3.01669	3.72772e-20
	S100a10	-3.18647	2.42353e-20			Rtn3	-3.06381	3.97825e-17			Cdc25b	-3.12063	4.29541e-16			Olfr1420	3.05102	4.01328e-20
	Olfr1265	3.08673	2.42353e-20			Skint11	3.17307	4.04373e-17			Xpo7	-3.07083	4.45785e-16			Pip4k2a	-3.18205	4.11246e-20
	Rap1a	-3.08581	2.42353e-20			Blvrb	-3.11144	4.29458e-17			Dnmt3l	3.56216	4.85469e-16			Cpeb4	-3.134	4.16956e-20
	Tent5c	-3.54223	2.42353e-20			Mir449b	-3.12839	4.41226e-17			Olfr1168	3.19409	5.60707e-16			4930579O11Rik	3.01283	4.31794e-20
	Ube2k	-3.14706	2.85707e-20			Slc7a5	-3.13092	4.75234e-17			Emp3	-3.11357	5.60707e-16			4930448E22Rik	3.00247	4.57684e-20
	C030005K15Rik	3.06273	3.1155e-20			Tspyl1	-3.05099	4.95554e-17			Ube2k	-3.15612	5.62886e-16			Slc7a5	-3.12714	4.84748e-20
	Ccni	-3.13194	3.37929e-20			Bank1	-3.04865	5.02254e-17			Ube2b	-3.29229	5.64396e-16			Ccni	-3.15151	4.84748e-20
	Psd2	3.04495	3.37929e-20			Prdx2	-3.19557	5.06383e-17			Olfr1420	3.04356	6.86313e-16			Ddx5	-3.04889	4.90981e-20
	Cmtm2a	3.02938	3.4046e-20			9530027J09Rik	3.52879	5.31461e-17			Ly6a	-3.03553	6.93594e-16			Dgka	-3.08302	4.90981e-20
	Efcc1	3.49166	3.4046e-20			Actb	-3.08687	5.31461e-17			Cmtm2a	3.03507	7.1309e-16			Capzb	-3.15763	4.90981e-20
	Olfr1420	3.00169	3.4046e-20			Cdc25b	-3.13865	5.39502e-17			4930448E22Rik	3.01093	7.39035e-16			Thbs1	-3.34069	4.90981e-20
	Hipk1	-3.34041	3.51044e-20			Bpifb5	3.15428	5.52801e-17			C030005K15Rik	3.05815	7.39035e-16			Phospho1	-3.04549	5.23244e-20
	Ano1	3.04655	4.64203e-20			Cpeb4	-3.134	5.52801e-17			Ldhc	3.04486	7.70475e-16			Tmem150cos	3.17275	5.37963e-20
	Zfand6	-3.03033	4.71854e-20			Olfr1420	3.04056	5.52801e-17			Bank1	-3.028	7.78801e-16			Rtn3	-3.04929	5.61035e-20
	Clic6	3.01187	4.71972e-20			Olfr223	3.02495	6.41073e-17			Mir1950	3.01387	8.89729e-16			Ptbp3	-3.31738	5.61035e-20
	Ldhc	3.02699	5.42251e-20			Olfr1122	3.03752	6.41073e-17			Pip4k2a	-3.15393	8.93041e-16			Fam213a	-3.40068	5.86574e-20
	Snx3	-3.12587	5.42251e-20			Ccni	-3.15151	6.41073e-17			Psd2	3.05052	9.01177e-16			Ogt	-3.13616	5.92508e-20
	Thbs1	-3.31971	5.42251e-20			Ddx5	-3.04889	6.41073e-17			Efcc1	3.50641	9.06784e-16			Emp3	-3.1234	6.37961e-20
	H2-Aa	-3.03269	5.42251e-20			Dgka	-3.08302	6.41073e-17			Aldh2	-3.29781	9.25372e-16			Bpifb5	3.16888	6.39417e-20
	Olfr1419	3.0384	6.43842e-20			Fgfr1op2	-3.11858	6.41073e-17			Ano1	3.03644	1.29661e-15			Mir1950	3.09068	6.45394e-20
	Hspa8	-3.12722	6.65691e-20			Aox4	3.00854	6.78427e-17			Cd79a	-3.13588	1.41046e-15			Ptprj	-3.04715	7.22428e-20
	4930565N06Rik	3.08609	6.69794e-20			Actr2	-3.1022	7.46666e-17			Tmem150cos	3.09245	1.53891e-15			Skint11	3.22923	7.74144e-20
	Ogt	-3.09845	7.31997e-20			Thbs1	-3.33216	7.70765e-17			Olfr1419	3.04331	1.77182e-15			Ldhc	3.05175	8.58647e-20
	Klhl38	3.04516	8.35377e-20			Ldhc	3.07057	8.46193e-17			Ptbp3	-3.27601	2.05603e-15			Ube2k	-3.15612	9.40089e-20
	Cd53	-3.16783	1.00755e-19			Emp3	-3.11447	9.53872e-17			Gm14061	3.00574	2.12232e-15			Cmtm2a	3.05506	9.65039e-20
	Mir291a|D7Ertd143e|Mir293|Mir292|Mir294|Mir295|Mir291b	3.17564	1.14435e-19			Atp5h	-3.28303	9.66475e-17			Klhl38	3.02103	2.13555e-15			Olfr223	3.02798	9.94596e-20
	Gpr85	3.26716	1.79837e-19			Olfr1168	3.19752	1.03575e-16			Atp5h	-3.26396	2.36607e-15			Ly6a	-3.04248	1.01468e-19
	Aldh2	-3.32281	1.9046e-19			Olfr1217	3.14903	1.08133e-16			Gm13093	3.00913	2.42502e-15			Dnmt3l	3.56051	1.06442e-19
	Gm13093	3.0409	2.03898e-19			Dnmt3l	3.56812	1.15193e-16			Gm15772	-3.14429	2.81437e-15			Rap1a	-3.08581	1.10082e-19
	Fgfr1op2	-3.1056	2.04215e-19			Olfr1265	3.10178	1.15193e-16			Alox12	-3.1229	3.00016e-15			C030005K15Rik	3.06417	1.18848e-19
	Il1a	3.01549	2.36729e-19			Cmtm2a	3.04015	1.15193e-16			Trank1	3.00935	3.23834e-15			4930565N06Rik	3.08242	1.30169e-19
	Ube2b	-3.29238	2.40375e-19			C030005K15Rik	3.07792	1.15193e-16			Tal2	3.13024	3.33136e-15			Psd2	3.05549	1.5537e-19
	Tal2	3.1204	2.59925e-19			Psd2	3.05869	1.28675e-16			Il1a	3.05087	3.56698e-15			Olfr1265	3.05915	1.68942e-19
	Olfr1416	3.31659	2.6072e-19			Txnip	-3.00811	1.66673e-16			Ezh2	-3.01517	3.59767e-15			Xpo7	-3.06755	1.72597e-19
	Mir5099	-3.20131	2.66457e-19			Cd79a	-3.12127	1.93872e-16			Clic6	3.02316	3.94068e-15			Nusap1	-3.23585	1.8947e-19
	Cmbl	3.10268	2.93627e-19			Rap1a	-3.06881	2.13384e-16			Ghitm	-3.36307	4.21977e-15			Epb42	-3.05011	2.06664e-19
	Olfr1377	3.20846	2.96216e-19			Phospho1	-3.02118	2.30912e-16			Olfr1416	3.34453	4.44819e-15			Olfr1168	3.16315	2.24627e-19
	Smkr-ps	3.31667	2.98942e-19			4930565N06Rik	3.09717	2.32301e-16			Lonrf2	3.13652	4.67288e-15			Efcc1	3.49638	2.46494e-19
	Grin2a	3.29882	3.10591e-19			Gm13093	3.07672	2.32914e-16			Gpr85	3.23631	4.76448e-15			Olfr1419	3.04307	3.18906e-19
	Zfp541	3.13553	3.555e-19			Ano1	3.05571	2.37077e-16			Nrgn	-3.06988	4.76448e-15			Ano1	3.09028	3.18906e-19
	4933411O13Rik	3.22904	3.60741e-19			Ly6a	-3.02327	2.37077e-16			Skint11	3.11267	4.94724e-15			Fam71a	3.04886	3.47986e-19
	Mbd3l2	3.05056	3.631e-19			Efcc1	3.50211	2.43304e-16			Smkr-ps	3.32563	4.94724e-15			Ppp1cb	-3.50439	3.73925e-19
	Lonrf2	3.10784	3.75639e-19			Olfr1419	3.04836	2.79481e-16			Cmbl	3.10405	4.97757e-15			Hist1h4m|Hist1h4n	-3.02245	3.75308e-19
	Spaca5	3.14935	4.2564e-19			Gm14061	3.02687	3.29159e-16			Snord87	-3.17549	5.2625e-15			Itgb1	-3.08947	4.42846e-19
	Vmn1r40	3.18264	4.25995e-19			Trank1	3.00228	3.74962e-16			Grin2a	3.29676	5.30799e-15			Hipk1	-3.35299	5.0742e-19
	Sh3bgrl3	-3.30635	4.67339e-19			Serinc3	-3.54343	4.13157e-16			4933411O13Rik	3.23677	5.84244e-15			Ctse	-3.23449	5.28339e-19
	Bloc1s6os	3.38163	4.86217e-19			Klhl38	3.03918	4.93949e-16			Mbd3l2	3.04664	5.93605e-15			Trank1	3.00541	5.534e-19
	Tefm	3.06385	5.11634e-19			Mir291a|D7Ertd143e|Mir293|Mir292|Mir294|Mir295|Mir291b	3.17564	5.57234e-16			Spaca5	3.17627	5.9873e-15			Pdlim1	-3.0906	5.74508e-19
	Cd79a	-3.12778	5.38898e-19			Hspa8	-3.09451	5.87575e-16			Memo1	-3.02451	5.9873e-15			Mir291a|D7Ertd143e|Mir293|Mir292|Mir294|Mir295|Mir291b	3.19535	7.81966e-19
	Fbln2	3.0397	7.80626e-19			Clic6	3.02388	6.40382e-16			Vmn1r40	3.19688	6.90872e-15			Gm14061	3.0462	7.93136e-19
	Ucma	3.21879	7.96568e-19			Olfr1377	3.27125	7.68512e-16			Ucma	3.23224	9.37004e-15			Klhl38	3.08173	8.28751e-19
	Esp36	3.00172	8.31466e-19			Tal2	3.14973	1.03602e-15			Bloc1s6os	3.38723	9.60737e-15			Parvb	-3.11332	8.84922e-19
	Psme3	-3.26762	8.47418e-19			Zfp541	3.13697	1.22561e-15			Fbln2	3.00568	1.01257e-14			St3gal5	-3.12581	1.42884e-18
	Yipf4	-3.13538	8.85801e-19			Il1a	3.02438	1.27403e-15			Olfr1265	3.03093	1.38273e-14			Tal2	3.12879	1.53594e-18
	Ly6a	-3.00725	1.36014e-18			Isg15	-3.09823	1.32758e-15			Gm15597	3.30578	1.52378e-14			Zfp541	3.1534	1.57645e-18
	4930529C04Rik	3.0654	1.37422e-18			Gpr85	3.27707	1.32837e-15			Cd109	3.4155	1.80444e-14			Gpr85	3.23469	1.97252e-18
	Gm15597	3.28231	1.63886e-18			Alox12	-3.17258	1.68451e-15			Tefm	3.03665	1.84953e-14			Gm13093	3.00816	1.99029e-18
	Krtap4-1	3.12382	1.97431e-18			Olfr1416	3.3372	1.82446e-15			1700081H04Rik	3.17316	2.23922e-14			Olfr1377	3.2246	2.23746e-18
	Memo1	-3.04858	2.20714e-18			Mbd3l2	3.06061	1.96779e-15			Krtap4-1	3.12899	2.42476e-14			Olfr1416	3.34425	2.31933e-18
	Emp3	-3.0844	2.2771e-18			Plek	-3.24476	1.99092e-15			E030044B06Rik	3.03045	3.08612e-14			Lonrf2	3.1289	2.68574e-18
	Gm15772	-3.08045	2.32643e-18			Esp36	3.0111	1.99389e-15			Fgf2	3.17564	3.13689e-14			Cmbl	3.14859	2.84902e-18
	1700081H04Rik	3.14124	2.60573e-18			Lonrf2	3.13589	2.10756e-15			Mir291a|D7Ertd143e|Mir293|Mir292|Mir294|Mir295|Mir291b	3.10583	3.50536e-14			Zfand3	-3.00436	3.19764e-18
	Fgf2	3.18144	2.70395e-18			Cmbl	3.10877	2.22125e-15			Hipk1	-3.06078	3.82747e-14			Smkr-ps	3.31518	3.2237e-18
	Olfr1217	3.06529	3.06855e-18			Smkr-ps	3.31727	2.29461e-15			Crx	3.01481	3.8522e-14			Mbd3l2	3.04705	3.40916e-18
	Capzb	-3.13001	3.37478e-18			Grin2a	3.31338	2.29461e-15			Olfr1377	3.18462	4.36631e-14			Il1a	3.0516	3.52137e-18
	Crx	3.02766	3.46566e-18			4933411O13Rik	3.25703	2.48093e-15			Itih5l-ps	3.27612	4.68375e-14			4933411O13Rik	3.25287	3.65517e-18
	Snord49b	-3.10683	4.80524e-18			Spaca5	3.17797	2.57511e-15			Il21	3.18585	5.47384e-14			Grin2a	3.31786	3.73096e-18
	Itih5l-ps	3.28289	4.90562e-18			Fbln2	3.03515	2.75139e-15			Myh9	-3.09924	5.58528e-14			Vmn1r40	3.19944	4.2087e-18
	Il21	3.14598	5.7064e-18			Tax1bp1	-3.17068	2.91498e-15			Mir124a-1hg	3.08721	5.90424e-14			Tefm	3.04088	4.69799e-18
	Mir124a-1hg	3.09776	6.06412e-18			Vmn1r40	3.20631	2.92994e-15			Fam220a	-3.42075	6.44521e-14			Spaca5	3.18302	4.92269e-18
	A230009B12Rik	3.02404	6.79968e-18			Tefm	3.07493	3.01541e-15			Prox2os	3.47366	6.86277e-14			Blvrb	-3.06752	4.92269e-18
	Olfr971	3.2555	7.08774e-18			Bloc1s6os	3.38877	4.32706e-15			Olfr971	3.25873	6.92277e-14			Hspa8	-3.11096	5.82052e-18
	Prox2os	3.46386	7.21828e-18			Ucma	3.23571	4.66424e-15			Prdx2	-3.10664	7.2507e-14			Bloc1s6os	3.39445	6.32062e-18
	Riok3	-3.36728	1.3454e-17			Ppp1cb	-3.45529	4.97465e-15			Wdr26	-3.13046	7.70288e-14			Fbln2	3.05023	6.37792e-18
	1700016H13Rik	3.06852	1.51034e-17			Memo1	-3.01602	5.28587e-15			Fam213a	-3.24868	8.30981e-14			Ucma	3.22546	7.1207e-18
	Dgka	-3.03412	1.72083e-17			4930529C04Rik	3.07032	6.20191e-15			Zfp541	3.10767	8.65164e-14			Ube2b	-3.27232	7.77691e-18
	Mpped1	3.2274	1.85721e-17			Ube2k	-3.10415	6.72495e-15			Thbs1	-3.26322	9.27592e-14			Gm15597	3.30892	1.49018e-17
	Osr2	3.0837	2.32086e-17			Myl9	-3.25391	7.02954e-15			Psme3	-3.2081	9.71018e-14			Olfr1217	3.08465	1.53535e-17
	Spag6	3.05142	2.70833e-17			Gm15597	3.28439	8.57115e-15			Pou5f1	3.00907	1.07445e-13			4930529C04Rik	3.07308	1.87345e-17
	Fam213a	-3.3271	3.42346e-17			Glrx5	-3.30965	1.13025e-14			Car2	-3.39003	1.18347e-13			Mctp1	-3.0006	2.41085e-17
	Isg15	-3.08277	4.38811e-17			Krtap4-1	3.14515	1.2294e-14			Mpped1	3.1926	1.31728e-13			Igsf6	-3.02249	2.56663e-17
	Gm16041	3.25454	4.53487e-17			1700081H04Rik	3.16959	1.33119e-14			1700016H13Rik	3.07077	1.32727e-13			Snord87	-3.15721	2.9832e-17
	Serpina16	3.03367	6.80379e-17			E030044B06Rik	3.02318	1.40159e-14			Hspa8	-3.03315	1.48736e-13			1700081H04Rik	3.19218	2.9832e-17
	Ppp1cb	-3.41272	1.20399e-16			Fgf2	3.18368	1.84885e-14			Spag6	3.08262	1.49006e-13			E030044B06Rik	3.02832	3.1641e-17
	4930556I23Rik	3.30936	1.21783e-16			Itgb1	-3.05105	1.98745e-14			Cfap45	3.01357	1.51778e-13			Krtap4-1	3.12671	3.51951e-17
	Fam183b	3.42103	1.49029e-16			Il21	3.14799	2.07835e-14			Snord49b	-3.0535	1.79633e-13			Il21	3.16208	3.63463e-17
	Hbb-b2|Hbb-bt	-3.27833	1.50182e-16			Myh9	-3.10413	2.08347e-14			Isg20	-3.24922	2.02387e-13			Fgf2	3.16913	3.97234e-17
	Rb1	-3.20425	1.66941e-16			Crx	3.04308	2.28744e-14			Lyz2	-3.20421	2.03682e-13			Crx	3.04032	4.31405e-17
	9430014N10Rik	3.28521	2.0459e-16			Hbb-b2|Hbb-bt	-3.36071	2.58101e-14			Gm16041	3.26261	3.2455e-13			Alox12	-3.13741	5.70605e-17
	Gm7247	3.14241	2.4658e-16			Itih5l-ps	3.30832	2.69992e-14			Serpina16	3.02679	3.37356e-13			Car2	-3.4536	7.32717e-17
	Bmp2k	-3.05105	2.46681e-16			Ptprc	-3.11234	3.04348e-14			Fth1	-3.39483	4.68505e-13			Bnip3l	-3.45675	7.38067e-17
	Olfr322	3.39093	2.73658e-16			A230009B12Rik	3.05217	3.42606e-14			Myl9	-3.22392	5.91989e-13			Tax1bp1	-3.15302	7.69507e-17
	Atpif1	-3.22128	2.86061e-16			Wdr26	-3.14285	3.44625e-14			4930556I23Rik	3.31415	6.59375e-13			Cmas	-3.13078	8.18046e-17
	Gabarap	-3.20523	3.05e-16			Psme3	-3.24462	3.46151e-14			Creg1	-3.22942	6.80448e-13			Memo1	-3.03903	8.5494e-17
	Ghitm	-3.29397	3.29769e-16			Mir124a-1hg	3.08205	3.86165e-14			Serinc3	-3.44328	7.09067e-13			Itih5l-ps	3.27129	8.71881e-17
	Galntl5	3.27216	4.08776e-16			Olfr971	3.25625	4.69616e-14			Fam183b	3.43897	7.38089e-13			Olfr971	3.27006	1.0339e-16
	Gp9	-3.41546	4.85365e-16			Pou5f1	3.02968	4.86706e-14			Nusap1	-3.16105	7.90564e-13			A230009B12Rik	3.00096	1.18398e-16
	Cfap58	3.00274	4.89324e-16			Lrrc74a	3.00882	4.9152e-14			S100a10	-3.05838	8.66037e-13			Prox2os	3.45746	1.20881e-16
	Nanos3	3.2751	4.97584e-16			Prox2os	3.46806	5.09045e-14			Osr2	3.0044	9.62377e-13			Mir124a-1hg	3.07979	1.42351e-16
	Isg20	-3.39727	5.29277e-16			Ube2b	-3.23744	5.81825e-14			Gm7247	3.13807	1.06739e-12			Arhgap10	-3.02748	1.61699e-16
	Bnip3l	-3.34018	6.35274e-16			Bnip3l	-3.3347	5.98311e-14			Ppp1cb	-3.32061	1.07525e-12			Cdc25b	-3.05887	1.62304e-16
	Itgb1	-3.03612	7.65342e-16			Mpped1	3.2259	7.2564e-14			9430014N10Rik	3.27648	1.12256e-12			Spag6	3.06977	2.0106e-16
	Nrgn	-3.02802	8.92057e-16			Spag6	3.07292	7.96767e-14			Olfr322	3.39501	1.24239e-12			Isg20	-3.35015	2.83251e-16
	Sh3glb1	-3.07904	1.02803e-15			Cfap45	3.03519	8.3348e-14			Galntl5	3.28786	1.6227e-12			1700016H13Rik	3.1287	2.90978e-16
	Alox12	-3.08036	1.13803e-15			Fam220a	-3.46826	1.08958e-13			Usp15	-3.17589	1.68341e-12			Tent5c	-3.51118	2.93134e-16
	Tubb1	-3.17421	1.44471e-15			Osr2	3.07444	1.18336e-13			Cfap58	3.0143	1.82904e-12			Mpped1	3.20602	2.93134e-16
	Zfp532	3.16132	1.51017e-15			Mbnl1	-3.29456	1.34737e-13			Sh3bgrl3	-3.23103	1.92314e-12			Tubb1	-3.20481	2.93134e-16
	Hcn2	3.22291	1.54003e-15			1700016H13Rik	3.09825	1.34756e-13			Nanos3	3.25964	1.9983e-12			Cfap45	3.00197	3.08379e-16
	Gm9899	3.02209	1.64268e-15			Isg20	-3.32794	1.97708e-13			Malat1	-3.00249	2.04724e-12			Osr2	3.1101	3.20847e-16
	Alas2	-3.22535	1.76844e-15			Rb1	-3.11909	2.04865e-13			Gp9	-3.30748	2.21547e-12			Ghitm	-3.39676	3.5799e-16
	Bche	3.08038	1.77656e-15			Snord49b	-3.0693	2.14006e-13			Bnip3l	-3.30805	4.35191e-12			Itga6	-3.03401	4.14093e-16
	Bfsp1	3.05098	1.79685e-15			Aldh1a1	-3.11201	2.16233e-13			Bfsp1	3.06466	4.42325e-12			Snord49b	-3.08821	5.25087e-16
	Gpr21	3.00667	2.32916e-15			Ghitm	-3.36988	2.33688e-13			Zfp532	3.171	4.75057e-12			Lyz2	-3.21649	5.46765e-16
	Crym	3.39822	2.45442e-15			Gm16041	3.25578	2.33991e-13			Hcn2	3.23052	4.75106e-12			Sell	-3.11496	5.73227e-16
	Dlg5	3.19284	2.51186e-15			Cox8a	-3.03731	2.53279e-13			Rn45s	-3.03666	5.16605e-12			Gm16041	3.27353	6.54921e-16
	Creg1	-3.18095	2.67643e-15			Serpina16	3.04252	2.6874e-13			Gm9899	3.01339	5.30858e-12			Serpina16	3.05556	7.78614e-16
	Sdcbp2	3.02551	2.93974e-15			Cmas	-3.10466	2.78264e-13			Bche	3.08326	5.43462e-12			Wdr26	-3.14795	7.83203e-16
	Lyz2	-3.07326	3.11203e-15			Car2	-3.26338	4.67826e-13			Ctsb	-3.07206	5.73197e-12			Gda	-3.33468	1.57283e-15
	Ccser1	3.00984	3.35824e-15			4930556I23Rik	3.3169	5.76419e-13			Rb1	-3.10187	5.77356e-12			4930556I23Rik	3.31814	2.07195e-15
	Wdr26	-3.12789	3.457e-15			Itga6	-3.02898	6.30895e-13			Mir5099	-3.10716	6.46166e-12			Ptprc	-3.09773	2.26522e-15
	Vmn1r217	3.17774	3.90843e-15			Fam183b	3.43541	6.95223e-13			Gpr21	3.00153	6.77471e-12			Atpif1	-3.19423	2.61215e-15
	Grina	-3.17711	4.08646e-15			Srgn	-3.00153	7.21906e-13			Crym	3.41446	6.81177e-12			Fam183b	3.42322	2.73563e-15
	Myh9	-3.02225	4.76968e-15			Gm15506	3.01383	8.31102e-13			Dlg5	3.19731	7.00857e-12			Bmp2k	-3.1125	2.81805e-15
	Zfp616	3.04562	5.31122e-15			9430014N10Rik	3.28747	8.91418e-13			Sdcbp2	3.01706	8.27643e-12			Srgn	-3.09107	3.20427e-15
	Pip4k2a	-3.0905	6.03758e-15			Gm7247	3.13679	9.79068e-13			Bmp2k	-3.05866	9.94596e-12			Gm7247	3.17566	3.32646e-15
	Dhrs2	3.13411	7.07538e-15			Sell	-3.028	1.09335e-12			Vmn1r217	3.17409	1.02617e-11			9430014N10Rik	3.28263	3.71659e-15
	Fam220a	-3.37498	7.62501e-15			Olfr322	3.38906	1.19969e-12			Zfp616	3.04811	1.26392e-11			Myl9	-3.24642	3.77982e-15
	Tax1bp1	-3.10655	8.62261e-15			Atpif1	-3.10074	1.25544e-12			Gm11517|Uba52	-3.17547	1.4024e-11			Olfr322	3.38539	5.06441e-15
	Mbnl1	-3.28567	1.20926e-14			Gm11517|Uba52	-3.10062	1.2868e-12			Dhrs2	3.14274	1.59757e-11			Gm15506	3.00073	5.2244e-15
	Kbtbd8	3.04861	1.41676e-14			Rac1	-3.12459	1.48629e-12			Rn7sk	-3.51091	1.65037e-11			Dcaf12	-3.031	6.2816e-15
	Ypel1	3.04608	3.06533e-14			Galntl5	3.28802	1.51542e-12			Gabarap	-3.02761	1.82813e-11			Galntl5	3.28392	6.7508e-15
	Rac1	-3.06962	3.95504e-14			Cfap58	3.02764	1.56054e-12			Epb41	-3.06802	1.87098e-11			Cfap58	3.0055	7.65178e-15
	Uba52	-3.08697	4.04569e-14			Alas2	-3.27277	1.65823e-12			Hbb-b2|Hbb-bt	-3.24182	2.43134e-11			Epb41	-3.27072	8.11286e-15
	Srgn	-3.15474	4.20175e-14			Nanos3	3.28243	1.73973e-12			Kbtbd8	3.06187	2.61944e-11			Usp25	-3.2231	8.13799e-15
	Ube2r2	-3.04056	5.20748e-14			Gm15772	-3.02012	2.89315e-12			Aldh1a1	-3.0741	4.27599e-11			Mir5099	-3.15307	8.18525e-15
	Krt77	3.16935	5.74097e-14			Ybx3	-3.26022	3.71505e-12			Ypel1	3.04137	5.34122e-11			Nanos3	3.24953	8.91422e-15
	Fth1	-3.46766	6.46021e-14			Epb41	-3.0731	3.89998e-12			Rhoa	-3.08955	5.42558e-11			Myh9	-3.08376	1.8945e-14
	Epb41	-3.20773	6.94879e-14			Bfsp1	3.07266	4.1477e-12			Krt77	3.18876	8.06318e-11			Malat1	-3.05213	2.00485e-14
	Ptbp3	-3.16478	8.64831e-14			Hcn2	3.23522	4.39738e-12			Cd24a	-3.13169	9.20863e-11			Bfsp1	3.09698	2.08039e-14
	Cd24a	-3.10475	8.96393e-14			Zfp532	3.17189	4.44781e-12			Cat	-3.13452	1.16943e-10			Sh3glb1	-3.15452	2.21288e-14
	Dcaf12	-3.03712	1.05778e-13			Capzb	-3.057	4.61432e-12			Ppbp	-3.14873	1.43968e-10			Hcn2	3.21742	2.61939e-14
	Serinc3	-3.39028	2.18171e-13			Gm9899	3.02863	4.64719e-12			Alas2	-3.19701	1.78396e-10			Zfp532	3.16058	2.61939e-14
	Lamb1	3.14618	3.02505e-13			Bche	3.0834	5.24069e-12			Sh3glb1	-3.04494	2.51805e-10			Gm9899	3.01421	2.70222e-14
	Cat	-3.22046	3.30989e-13			Gpr21	3.01487	6.00517e-12			Lamb1	3.15153	3.04131e-10			Bche	3.06581	3.05397e-14
	Gm11517|Uba52	-3.14854	4.90029e-13			Usp15	-3.08839	6.06615e-12			Hba-a1|Hba-a2	-3.27309	6.5432e-10			Fth1	-3.39281	3.48093e-14
	Ctsb	-3.20376	7.29656e-13			Pdlim1	-3.01483	6.70303e-12			D630044L22Rik	3.00178	1.40296e-09			Crym	3.40853	3.84374e-14
	Ppbp	-3.02915	9.21536e-13			Grina	-3.12189	6.97968e-12			Dnm1	3.16941	2.05529e-09			Dlg5	3.19657	3.96049e-14
	Ybx3	-3.23041	1.10836e-12			Sdcbp2	3.04366	7.01788e-12			Btbd35f23	3.34048	5.14405e-09			S100a10	-3.11225	4.03426e-14
	Atp5h	-3.13337	1.44302e-12			Dlg5	3.18852	7.01788e-12			Olfr937	3.06637	7.221e-09			Creg1	-3.19409	4.17123e-14
	Hba-a1|Hba-a2	-3.42491	2.16927e-12			Crym	3.39566	7.05159e-12								Sdcbp2	3.03812	4.22102e-14
	Dnm1	3.18075	3.1463e-12			Fth1	-3.45455	7.64499e-12								Ctcflos	3.01477	4.22651e-14
	Btbd35f23	3.33866	1.08449e-11			Ccser1	3.02049	8.40916e-12								Gabarap	-3.24041	4.39592e-14
	Olfr937	3.05554	1.74486e-11			Cdr2	-3.03925	8.77638e-12								Fam220a	-3.44686	4.65747e-14
	Usp15	-3.08428	1.97101e-11			Vmn1r217	3.18197	9.50118e-12								Ccser1	3.02177	4.83081e-14
	Cox6a1	-3.02483	2.70274e-11			Ctsb	-3.1916	1.10128e-11								Vmn1r217	3.17142	6.07823e-14
	Car2	-3.19545	3.52115e-11			Zfp616	3.05343	1.22151e-11								Cd79a	-3.02654	6.35473e-14
						Gda	-3.13224	1.23121e-11								Zfp616	3.04423	8.11377e-14
						Dhrs2	3.16655	1.37743e-11								Dhrs2	3.14386	1.02144e-13
						Gabarap	-3.09803	1.65064e-11								Atp5h	-3.15507	1.13538e-13
						Creg1	-3.10464	1.67832e-11								Hbb-b2|Hbb-bt	-3.20558	1.48146e-13
						Lyz2	-3.07514	1.68047e-11								Cd24a	-3.25788	1.9267e-13
						Samhd1	-3.06216	1.96623e-11								Kbtbd8	3.05704	2.03902e-13
						Ptbp3	-3.14539	2.16214e-11								Gm15772	-3.01539	2.65195e-13
						Kbtbd8	3.04974	2.8404e-11								Gp9	-3.2753	3.57389e-13
						Ctla2a	-3.02402	2.85148e-11								Ypel1	3.05527	4.22115e-13
						Hba-a1|Hba-a2	-3.45498	2.94992e-11								Aldh1a1	-3.13211	4.81794e-13
						Sh3glb1	-3.03673	4.14336e-11								Krt77	3.20045	7.12084e-13
						Ypel1	3.06433	5.05086e-11								Alas2	-3.30242	9.14168e-13
						Krt77	3.18054	8.65167e-11								Hba-a1|Hba-a2	-3.39613	9.79922e-13
						Uba52	-3.02475	1.28779e-10								Usp15	-3.0867	1.07243e-12
						Cd24a	-3.06561	2.93306e-10								Ypel5	-3.16489	1.80928e-12
						Lamb1	3.15323	3.32724e-10								Gm11517|Uba52	-3.14834	2.25223e-12
						Ppbp	-3.04945	6.13821e-10								Lamb1	3.15297	3.79263e-12
						D630044L22Rik	3.004	1.53907e-09								Plek	-3.13398	6.62086e-12
						Dnm1	3.18206	2.19664e-09								Cyp4b1-ps2	-3.05567	8.59853e-12
						Btbd35f23	3.3376	5.94667e-09								Rhoa	-3.02178	1.18149e-11
						Olfr937	3.05927	8.42929e-09								Dnm1	3.18611	3.42305e-11
						Cat	-3.17835	1.11997e-08								Gabarapl2	-3.00099	3.98835e-11
						Defb3	3.00615	1.8891e-08								Btbd35f23	3.33608	1.12354e-10
																Ppbp	-3.0303	1.13678e-10
																Olfr937	3.06705	1.63895e-10
																Defb3	3.01209	4.22818e-10
																Cat	-3.28486	1.79694e-09
																Ybx3	-3.0992	2.81277e-09

## Sheet: 6-month exposure
1 µg MWCNT	DEGs	logFC	adj.P.Val		10 µg MWCNT	DEGs	logFC	adj.P.Val		40 µg MWCNT	DEGs	logFC	adj.P.Val		80 µg MWCNT	DEGs	logFC	adj.P.Val
	Asb12	3.59814	7.06097e-20			Rn7sk	-3.67264	2.59815e-20			Asb12	3.59604	7.34002e-20			Rn7sk	-3.67264	6.19886e-20
	Olfr1248	3.54895	7.06097e-20			Asb12	3.61007	2.59815e-20			Olfr1248	3.53952	7.34002e-20			Asb12	3.59994	6.19886e-20
	Mir217	3.56805	7.06097e-20			Olfr1248	3.5554	2.59815e-20			Ube2l6	-3.52836	7.34002e-20			Mir217	3.54862	6.19886e-20
	Gm5800	3.45791	8.4333e-20			Mir217	3.55427	2.59815e-20			Mir217	3.56342	7.34002e-20			Ube2l6	-3.52836	6.19886e-20
	Glrx5	-3.38171	1.01047e-19			Gm5800	3.46322	2.59815e-20			Gm5800	3.46418	7.34002e-20			Olfr1248	3.53262	6.19886e-20
	Olfr971	3.3673	1.01047e-19			Riok3	-3.47655	2.59815e-20			Myl9	-3.38578	7.34002e-20			Gm5800	3.44676	7.46306e-20
	Mbnl1	-3.35257	1.01585e-19			Il13ra2	3.39348	2.78186e-20			Fam213a	-3.44313	7.34002e-20			Ppp1cb	-3.53336	7.46306e-20
	Thbs1	-3.35671	1.01585e-19			Glrx5	-3.38171	2.78186e-20			Olfr971	3.36082	7.34002e-20			Myl9	-3.38578	7.46306e-20
	1700085C21Rik	3.27584	1.01585e-19			Mbnl1	-3.35979	2.78186e-20			Glrx5	-3.38171	7.34002e-20			Il13ra2	3.37109	7.98638e-20
	Ppp1cb	-3.53629	1.01585e-19			Aldh2	-3.36791	2.78186e-20			Mbnl1	-3.35797	7.34002e-20			Olfr971	3.35229	8.92633e-20
	AY761185	3.49365	1.10523e-19			Olfr971	3.36435	2.78186e-20			Tent5c	-3.54247	7.34002e-20			Ypel5	-3.30034	8.92633e-20
	Nusap1	-3.25913	1.10523e-19			Atp5h	-3.31612	2.78186e-20			Thbs1	-3.36072	8.82961e-20			Prdx2	-3.23256	1.10341e-19
	Snx3	-3.17603	1.1585e-19			Gp9	-3.54248	3.22599e-20			Il13ra2	3.37536	9.05411e-20			AY761185	3.50146	1.19109e-19
	Cox8a	-3.13618	1.21617e-19			Usp25	-3.31145	3.336e-20			Sh3bgrl3	-3.35212	9.72863e-20			Tent5c	-3.54464	1.21786e-19
	Ccni	-3.13198	1.30338e-19			1700085C21Rik	3.28201	3.38783e-20			1700085C21Rik	3.27329	1.01508e-19			Spaca5	3.18989	1.21786e-19
	Il13ra2	3.38145	1.32095e-19			Spaca5	3.21346	3.45817e-20			AY761185	3.49436	1.01508e-19			1700085C21Rik	3.26059	1.21786e-19
	Itih5l-ps	3.32519	1.43855e-19			Prdx2	-3.22586	3.54437e-20			S100a10	-3.22467	1.65387e-19			Itih5l-ps	3.31322	1.47886e-19
	Ccdc151	3.12428	1.43855e-19			Bmp2k	-3.17107	3.54437e-20			Itih5l-ps	3.32132	1.65387e-19			Ccni	-3.12757	1.57358e-19
	Spaca5	3.19999	1.43855e-19			Ptbp3	-3.29101	4.02907e-20			Ccni	-3.12434	1.65387e-19			Capzb	-3.18129	1.59346e-19
	Cd109	3.46113	1.43889e-19			Ctse	-3.31256	4.02907e-20			Prdx2	-3.21651	1.65387e-19			Pdlim1	-3.16814	1.59346e-19
	Clic4	-3.12285	1.43889e-19			AY761185	3.49486	4.02907e-20			Capzb	-3.17556	1.65387e-19			Glrx5	-3.36088	1.69277e-19
	Mbd3l2	3.059	1.43889e-19			5730408K05Rik|Mir5136	3.14349	4.02907e-20			5730408K05Rik|Mir5136	3.14391	1.65387e-19			Ezh2	-3.04846	2.15002e-19
	Ptbp3	-3.28447	1.45902e-19			Itih5l-ps	3.32311	4.32483e-20			Aldh2	-3.33669	1.65387e-19			C030005K15Rik	3.0809	2.15002e-19
	Ezh2	-3.04846	1.56366e-19			Ube2l6	-3.50471	4.54246e-20			Ccdc151	3.1221	1.67928e-19			Ccdc151	3.10483	2.15002e-19
	Xpo7	-3.03493	1.78546e-19			Cd109	3.47496	4.60264e-20			C030005K15Rik	3.12702	1.67928e-19			4933424M12Rik	3.00637	2.34424e-19
	C030005K15Rik	3.13404	1.81636e-19			Capzb	-3.18129	5.02285e-20			Sdcbp	-3.02145	1.67928e-19			5730408K05Rik|Mir5136	3.12101	2.34424e-19
	Ube2k	-3.17319	1.81636e-19			Mbd3l2	3.0721	5.35937e-20			Xpo7	-3.04	1.78008e-19			Zfand6	-3.07724	2.34424e-19
	Ube2l6	-3.48853	1.85322e-19			Itgb1	-3.13395	5.35937e-20			Spaca5	3.20522	1.8367e-19			Mbd3l2	3.03913	2.37481e-19
	Stx11	-3.02993	1.86202e-19			C030005K15Rik	3.1342	6.08256e-20			Mbd3l2	3.062	1.85859e-19			Gp6	-3.01119	3.51538e-19
	Gp6	-3.02021	1.86202e-19			Ccdc151	3.12477	6.08256e-20			Cox8a	-3.12073	1.97032e-19			Snx3	-3.15433	3.51538e-19
	9230009I02Rik	3.35287	2.60189e-19			Actb	-3.08135	6.93828e-20			Stx11	-3.02993	2.38642e-19			9230009I02Rik	3.34346	3.51538e-19
	Fgfr1op2	-3.10823	2.60189e-19			Mir291a|D7Ertd143e|Mir293|Mir292|Mir294|Mir295|Mir291b	3.1575	7.60005e-20			9230009I02Rik	3.34675	2.38642e-19			Cpeb4	-3.07972	3.51538e-19
	Skint11	3.17241	2.60189e-19			4933424M12Rik	3.02685	7.90957e-20			Slc7a5	-3.13972	2.789e-19			Mir291a|D7Ertd143e|Mir293|Mir292|Mir294|Mir295|Mir291b	3.12983	3.51538e-19
	Fam213a	-3.40396	2.67121e-19			Ube2k	-3.17651	7.90957e-20			4933424M12Rik	3.01228	2.93263e-19			Ube2k	-3.16094	3.83435e-19
	Gp5	-3.03583	2.95892e-19			Zfand3	-3.07025	7.90957e-20			4930579O11Rik	3.0103	3.0964e-19			Slc7a5	-3.12851	3.83435e-19
	Cpeb4	-3.07116	3.02612e-19			Stx11	-3.02993	8.09879e-20			Gp6	-3.00955	3.24648e-19			Psme3	-3.28623	3.87014e-19
	Tent5c	-3.51378	3.05118e-19			Tspyl1	-3.02555	9.35795e-20			Pdlim1	-3.15576	3.76972e-19			Gp5	-3.03583	3.87014e-19
	5730408K05Rik|Mir5136	3.13874	3.13693e-19			Olfr1217	3.13686	1.19901e-19			Mir449b	-3.12013	4.75964e-19			Tspyl1	-3.0077	5.72297e-19
	Mir291a|D7Ertd143e|Mir293|Mir292|Mir294|Mir295|Mir291b	3.14959	3.13693e-19			4930579O11Rik	3.02355	1.19901e-19			Ppp1cb	-3.4982	5.00424e-19			Skint11	3.10862	5.72297e-19
	Aldh2	-3.30588	3.37028e-19			9230009I02Rik	3.33863	1.19901e-19			Cd109	3.42563	5.18137e-19			Cd109	3.43604	7.13282e-19
	Mir449b	-3.12021	3.37028e-19			Snx3	-3.15276	1.45642e-19			Mir291a|D7Ertd143e|Mir293|Mir292|Mir294|Mir295|Mir291b	3.12744	5.93804e-19			Myh9	-3.10902	8.16314e-19
	Pip4k2a	-3.161	3.68413e-19			Ezh2	-3.03101	1.45642e-19			Actb	-3.04365	7.33844e-19			Actb	-3.05492	9.14978e-19
	4933424M12Rik	3.03039	4.17129e-19			Psme3	-3.28608	1.65632e-19			Skint11	3.14228	7.33844e-19			Tefm	3.07519	9.96263e-19
	Hipk1	-3.31528	4.41078e-19			Gp6	-3.00396	1.70492e-19			Usp25	-3.28	8.10712e-19			Gm7247	3.20512	1.1098e-18
	Myl9	-3.34029	4.5036e-19			Olfr1265	3.05239	1.70492e-19			Cpeb4	-3.05643	9.0916e-19			Galntl5	3.32734	1.3356e-18
	Psme3	-3.24616	5.62245e-19			Ypel5	-3.27189	1.88142e-19			Nusap1	-3.18157	1.02622e-18			Rtn3	-3.02895	1.34358e-18
	Tefm	3.08019	7.56541e-19			Olfr1122	3.02013	2.09607e-19			Tax1bp1	-3.2008	1.15211e-18			Vmn1r199	3.35333	1.41043e-18
	Zfand6	-3.05287	8.47476e-19			Tax1bp1	-3.2462	2.22119e-19			Galntl5	3.33686	1.16952e-18			Esp18	3.0532	1.41043e-18
	Zfand3	-3.04176	9.35197e-19			Tefm	3.07649	2.87802e-19			Gm7247	3.19791	1.26346e-18			Sh3bgrl3	-3.31503	1.4954e-18
	Galntl5	3.34467	9.96919e-19			Mir449b	-3.1049	2.87802e-19			Ctsb	-3.27128	1.3293e-18			Tmem150cos	3.023	3.50466e-18
	Cd47	-3.008	1.19324e-18			Zfand6	-3.05468	3.78492e-19			Vmn1r199	3.36262	1.4737e-18			Mir5099	-3.07845	3.50466e-18
	Gm7247	3.20667	1.20312e-18			Skint11	3.14649	3.97938e-19			Tmem150cos	3.06332	1.53064e-18			Cox8a	-3.09186	3.63408e-18
	S100a10	-3.15709	1.28872e-18			Olfr1420	3.0136	4.0359e-19			Tefm	3.06216	1.69423e-18			Thbs1	-3.31087	3.63408e-18
	Hspa8	-3.04598	1.36513e-18			Gm7247	3.20218	5.35071e-19			1110032A03Rik	-3.02295	1.9444e-18			Olfr1217	3.10721	3.65164e-18
	Vmn1r199	3.34612	1.36513e-18			Rtn3	-3.02829	5.35071e-19			Ube2k	-3.13547	3.21207e-18			Gpr85	3.20896	4.15383e-18
	Ctse	-3.27335	1.5127e-18			Esp18	3.11581	5.35762e-19			Mir5099	-3.08217	3.21207e-18			Olfr1265	3.04028	4.38828e-18
	Olfr1217	3.09344	1.74007e-18			Galntl5	3.34585	5.86035e-19			Myh9	-3.08831	3.23969e-18			Ctse	-3.24336	4.40473e-18
	Olfr1265	3.04248	2.18678e-18			Vmn1r199	3.35555	6.50943e-19			Olfr1265	3.03403	3.61101e-18			Zfp532	3.19413	4.54567e-18
	4930579O11Rik	3.0419	2.42578e-18			Tmem150cos	3.0674	6.73291e-19			E030044B06Rik	3.04075	3.61276e-18			Gm13999	3.48961	4.96017e-18
	Capzb	-3.13918	2.44508e-18			Cpeb4	-3.03746	1.09685e-18			Psme3	-3.26481	3.69415e-18			Memo1	-3.08847	6.19338e-18
	E030044B06Rik	3.05729	2.99257e-18			Thbs1	-3.31465	1.3176e-18			Gpr85	3.23762	3.86686e-18			E030044B06Rik	3.0242	6.23611e-18
	Tmem150cos	3.04198	2.99257e-18			Xpo7	-3.0031	1.83904e-18			Zfp532	3.20631	4.70033e-18			Rac1	-3.23973	6.23611e-18
	Ghitm	-3.38883	3.71093e-18			Mir5099	-3.08067	1.87303e-18			Gm13999	3.49201	4.77884e-18			Cmas	-3.11788	6.79267e-18
	Gpr85	3.23057	3.88073e-18			Ybx3	-3.41545	1.96321e-18			Esp18	3.06146	6.35058e-18			Epb42	-3.00859	7.43649e-18
	Gm13999	3.4865	4.6188e-18			E030044B06Rik	3.0468	2.07675e-18			Olfr1217	3.06544	6.96728e-18			Aldh2	-3.26956	7.82187e-18
	Hba-a1|Hba-a2	-3.61385	4.64319e-18			Gpr85	3.2462	2.44722e-18			Bnip3l	-3.27432	7.18722e-18			9430014N10Rik	3.22053	1.22348e-17
	Zfp532	3.19635	4.89699e-18			Zfp532	3.21171	2.81391e-18			Snx3	-3.11993	1.4896e-17			Nusap1	-3.17745	1.30564e-17
	Ube2b	-3.20931	5.92458e-18			Cd53	-3.06655	3.45596e-18			9430014N10Rik	3.23685	1.50214e-17			Rb1	-3.1749	1.38896e-17
	Gabarap	-3.15258	6.39457e-18			Gm13999	3.4882	3.48024e-18			Olfr954	3.0194	1.50545e-17			Emp3	-3.04685	1.39341e-17
	Isg15	-3.01743	6.7417e-18			Wdr26	-3.12925	4.37152e-18			Crym	3.38629	1.58382e-17			1700026J12Rik	3.48036	1.76608e-17
	Riok3	-3.3945	7.29302e-18			Rap1a	-3.03002	4.82945e-18			1700026J12Rik	3.49703	1.64326e-17			Crym	3.37421	1.76608e-17
	Snord82	-3.1626	1.0622e-17			Alas2	-3.20735	6.83582e-18			Rtn3	-3.0177	1.88902e-17			Olfr954	3.00034	1.96408e-17
	9430014N10Rik	3.22463	1.22512e-17			Alox12	-3.18514	7.44122e-18			Olfr1377	3.1421	1.90596e-17			Snord49b	-3.09101	2.18612e-17
	Creg1	-3.27141	1.23332e-17			Pip4k2a	-3.10724	8.01305e-18			Defb3	3.25609	2.63947e-17			Defb3	3.21277	2.36561e-17
	Crym	3.37337	1.57039e-17			9430014N10Rik	3.23796	8.17413e-18			Ttc41	3.5443	2.8086e-17			Ptbp3	-3.20995	2.70454e-17
	Olfr1377	3.16023	1.58388e-17			Ccni	-3.05405	9.36673e-18			Hbb-b2|Hbb-bt	-3.3644	3.03542e-17			Ttc41	3.55058	2.80834e-17
	1700026J12Rik	3.47964	1.68191e-17			Snord49b	-3.09171	1.02586e-17			Klhl38	3.00952	3.05762e-17			S100a10	-3.1605	2.86492e-17
	Defb3	3.25993	1.77066e-17			Hspa8	-3.02526	1.03486e-17			Wdr26	-3.09601	4.1726e-17			Cd53	-3.0287	2.86492e-17
	Snord49b	-3.07753	1.825e-17			Tent5c	-3.46279	1.09701e-17			Lgi1	3.13293	4.73639e-17			Nrgn	-3.08409	3.10093e-17
	Itgb1	-3.07673	2.03949e-17			Defb3	3.30036	1.10574e-17			Ube2b	-3.26708	5.42947e-17			Usp15	-3.24692	3.51224e-17
	Phospho1	-3.00331	2.163e-17			Fam213a	-3.34825	1.14472e-17			Alox12	-3.15107	5.75731e-17			Hipk1	-3.25516	4.11998e-17
	Cd53	-3.03277	2.34825e-17			Olfr1377	3.18924	1.30682e-17			Olfr1168	3.14291	5.91858e-17			Isg15	-3.02067	5.06413e-17
	Blvrb	-3.08082	2.40328e-17			Olfr954	3.01099	1.31935e-17			Hipk1	-3.26677	6.65928e-17			Lgi1	3.11247	5.45571e-17
	Ttc41	3.55469	2.47425e-17			Crym	3.38197	1.35697e-17			Dhrs2	3.13144	6.66636e-17			Olfr1168	3.12767	6.17731e-17
	Grina	-3.17646	3.04866e-17			1700026J12Rik	3.49268	1.37036e-17			Phospho1	-3.00434	6.93639e-17			Pip4k2a	-3.0348	6.17731e-17
	Klhl38	3.014	3.09714e-17			Nusap1	-3.20495	1.41537e-17			Cdr2	-3.16097	9.04101e-17			Uba52	-3.25423	6.61062e-17
	Olfr954	3.03256	3.63495e-17			Memo1	-3.04177	1.93416e-17			Amot	3.01483	9.13973e-17			Dhrs2	3.1079	7.59379e-17
	Rn7sk	-3.5924	4.72019e-17			Sh3bgrl3	-3.26092	2.00025e-17			Krtap19-5	3.46933	9.37381e-17			Krtap19-5	3.47041	8.94632e-17
	Olfr1168	3.14323	4.97018e-17			Ttc41	3.55221	2.42509e-17			Usp15	-3.19175	1.14689e-16			Ube2b	-3.24028	9.2892e-17
	Sh3bgrl3	-3.22347	5.37972e-17			Lgi1	3.15784	3.71661e-17			Chil5	3.03607	1.27603e-16			Chil5	3.04045	1.05218e-16
	Atpif1	-3.25346	5.62292e-17			Olfr1168	3.14775	4.82612e-17			Ptbp3	-3.21317	1.69518e-16			Amot	3.00123	1.07067e-16
	Actb	-3.01596	5.74497e-17			Ppp1cb	-3.37196	4.86718e-17			Isg20	-3.22465	1.92639e-16			Mir449b	-3.02807	1.07595e-16
	Dhrs2	3.12062	6.55986e-17			Dhrs2	3.14012	5.40664e-17			Prkar2b	-3.0479	2.18765e-16			Olfr1377	3.14945	1.08782e-16
	Plek	-3.21645	7.5749e-17			Ube2b	-3.23884	6.01519e-17			Cox6a1	-3.27331	2.40477e-16			Ctsb	-3.2007	1.61954e-16
	Amot	3.02044	7.70055e-17			Chil5	3.03945	6.75091e-17			Ctcflos	3.0153	2.4637e-16			Usp25	-3.18817	2.28551e-16
	Chil5	3.02919	7.96869e-17			Myh9	-3.06888	7.21953e-17			Nanos3	3.20627	2.64144e-16			Fam71a	3.00821	2.57307e-16
	Krtap19-5	3.47643	8.28649e-17			Amot	3.033	7.43037e-17			Dolk	3.01629	2.88343e-16			Dolk	3.00425	2.65669e-16
	Lgi1	3.12916	1.0686e-16			Fgfr1op2	-3.01519	8.14467e-17			Krtap4-1	3.07783	3.02881e-16			Nanos3	3.18753	3.07388e-16
	Slc7a5	-3.01636	1.42592e-16			Krtap19-5	3.4756	8.74171e-17			Fam71a	3.02162	3.03994e-16			Krtap4-1	3.05209	3.44572e-16
	Gp9	-3.43795	1.71349e-16			Cdr2	-3.01983	8.8002e-17			Ghitm	-3.34409	3.15426e-16			Fam183b	3.42247	3.84869e-16
	Tax1bp1	-3.19378	1.72922e-16			St3gal5	-3.05293	9.82667e-17			Itgb1	-3.02928	3.2544e-16			Hist1h4m|Hist1h4n	-3.01307	4.39217e-16
	4930529C04Rik	3.03381	1.75804e-16			Hipk1	-3.10822	1.17781e-16			Fam183b	3.43073	3.73055e-16			Sh3glb1	-3.19736	5.12733e-16
	Cdc25b	-3.02467	1.83638e-16			Slc7a5	-3.06785	2.04821e-16			Riok3	-3.34591	4.40892e-16			Mbnl1	-3.26955	6.61754e-16
	Serinc3	-3.45963	1.97245e-16			Car2	-3.41379	2.04909e-16			Snord82	-3.03502	4.9282e-16			Efcc1	3.3316	6.63399e-16
	Fam71a	3.03652	2.52534e-16			Ctcflos	3.01831	2.04909e-16			Rb1	-3.04617	5.21908e-16			Cmbl	3.0513	6.96173e-16
	Nanos3	3.20551	2.63745e-16			Dolk	3.0286	2.20799e-16			Uba52	-3.1832	5.92433e-16			Olfr577	3.07205	7.27761e-16
	Dolk	3.01249	2.82684e-16			Nanos3	3.22555	2.20856e-16			Efcc1	3.33691	6.27443e-16			Gm15772	-3.05958	8.09789e-16
	Krtap4-1	3.06306	2.92704e-16			4930529C04Rik	3.02703	2.33919e-16			Fgf2	3.12593	6.45229e-16			Fgf2	3.1085	8.09789e-16
	Sh3glb1	-3.07863	3.0249e-16			Fam71a	3.0372	2.37173e-16			Cmbl	3.06696	6.70462e-16			Isg20	-3.38401	9.26934e-16
	Fam183b	3.43452	3.52515e-16			Fermt3	-3.04476	2.40323e-16			Atp5h	-3.22632	7.03871e-16			St3gal5	-3.04948	1.22776e-15
	Ctcflos	3.02935	3.88553e-16			Lyz2	-3.01853	2.44578e-16			Grina	-3.16796	7.38231e-16			Dnmt3l	3.40276	1.26066e-15
	Myh9	-3.05437	4.56065e-16			Krtap4-1	3.07748	2.81887e-16			Olfr577	3.06405	7.55372e-16			Srgn	-3.05118	1.43027e-15
	Gm15772	-3.03654	6.00106e-16			Serinc3	-3.38908	3.01001e-16			Epb42	-3.00189	8.98581e-16			Gm16041	3.23552	1.49619e-15
	Efcc1	3.3411	6.1068e-16			Fam183b	3.43813	3.7458e-16			Hba-a1|Hba-a2	-3.40569	9.33526e-16			Hbb-b2|Hbb-bt	-3.48057	1.58121e-15
	Prdx2	-3.08531	6.52965e-16			Myl9	-3.27688	3.91157e-16			Tubb1	-3.21989	1.12554e-15			Olfr322	3.14409	1.6072e-15
	Fgf2	3.12998	6.70277e-16			Cmbl	3.08094	3.97839e-16			Cmas	-3.09669	1.16977e-15			Fam213a	-3.24805	1.73171e-15
	Cmbl	3.0947	7.36261e-16			Hba-a1|Hba-a2	-3.44022	4.84757e-16			Dnmt3l	3.40213	1.17426e-15			Dlg5	3.14178	1.75485e-15
	Olfr577	3.05512	8.72602e-16			Olfr577	3.07433	5.96515e-16			Olfr322	3.1508	1.3822e-15			Olfr545	3.15896	1.8022e-15
	Ypel5	-3.20806	1.18348e-15			Efcc1	3.33911	6.56903e-16			Gm16041	3.24464	1.40661e-15			Fam220a	-3.30102	2.03967e-15
	Dnmt3l	3.40737	1.18924e-15			Fgf2	3.13245	6.63504e-16			Olfr545	3.18201	1.42621e-15			Olfr1416	3.2855	2.3885e-15
	Epb41	-3.17664	1.32832e-15			Epb41	-3.18032	8.09859e-16			Gp9	-3.275	1.52581e-15			Zfp618	3.25634	2.43686e-15
	Gm16041	3.24629	1.33588e-15			Ctsb	-3.19225	1.02779e-15			St3gal5	-3.01895	1.56208e-15			Lyz2	-3.06233	2.45972e-15
	Olfr322	3.14097	1.41564e-15			Cox8a	-3.03801	1.19615e-15			Dlg5	3.15267	1.56804e-15			St18	3.28094	2.80218e-15
	Olfr545	3.1809	1.4848e-15			Atpif1	-3.13772	1.21878e-15			Atpif1	-3.14544	1.58753e-15			Mpped1	3.09865	3.03548e-15
	Aldh1a1	-3.16846	1.62594e-15			Dnmt3l	3.40244	1.36711e-15			Aldh1a1	-3.18399	1.63026e-15			Bnip3l	-3.23147	4.0201e-15
	Dlg5	3.14323	1.69596e-15			Gm16041	3.25711	1.38079e-15			Lyz2	-3.09827	1.69513e-15			Wdr26	-3.10533	4.1171e-15
	Clec1b	-3.07339	1.93684e-15			Olfr322	3.15632	1.43912e-15			Ctse	-3.1491	2.06295e-15			Masp1	3.08275	4.25832e-15
	Atp5h	-3.14606	2.00203e-15			Uba52	-3.27277	1.55083e-15			St18	3.31587	2.07014e-15			9530027J09Rik	3.28741	4.37636e-15
	Olfr1416	3.29949	2.12346e-15			Dlg5	3.16063	1.67428e-15			Zfp618	3.26368	2.13884e-15			Vmn1r217	3.08394	4.54699e-15
	Zfp618	3.26985	2.15143e-15			Olfr545	3.19138	1.70812e-15			Olfr1416	3.30453	2.21093e-15			Creg1	-3.05165	5.26965e-15
	Itga6	-3.0233	2.36906e-15			Olfr1416	3.30836	2.32492e-15			Masp1	3.11473	3.36982e-15			Fth1	-3.49612	5.54763e-15
	St18	3.2939	2.48077e-15			Epb42	-3.01747	2.35785e-15			Vmn1r217	3.10198	3.45407e-15			Tax1bp1	-3.05998	6.67848e-15
	Isg20	-3.29952	2.61446e-15			Zfp618	3.27154	2.42242e-15			Gm15772	-3.04187	3.61637e-15			4933411O13Rik	3.09243	6.97124e-15
	Mpped1	3.10791	3.03176e-15			St18	3.29185	2.95816e-15			9530027J09Rik	3.29592	3.75212e-15			Popdc3	3.51307	7.64594e-15
	Usp25	-3.15517	3.24468e-15			Mpped1	3.08888	2.99805e-15			Mpped1	3.09191	3.92046e-15			Kbtbd8	3.04191	7.73365e-15
	Bmp2k	-3.02825	3.33551e-15			Vmn1r217	3.10284	3.68724e-15			Memo1	-3.01743	4.13944e-15			Gp9	-3.29977	8.7984e-15
	Alox12	-3.02976	3.34677e-15			Masp1	3.10761	4.00517e-15			Olfr1419	3.00137	4.66253e-15			Hba-a1|Hba-a2	-3.45103	1.46131e-14
	Vmn1r217	3.10221	3.51394e-15			Rb1	-3.0612	4.13786e-15			4933411O13Rik	3.1201	5.33889e-15			Cat	-3.41077	1.63186e-14
	9530027J09Rik	3.29305	4.02954e-15			9530027J09Rik	3.3019	4.35132e-15			Kbtbd8	3.04686	6.8531e-15			Olfr937	3.18269	3.29865e-14
	Masp1	3.10968	4.14731e-15			Gm11517|Uba52	-3.14036	4.606e-15			Popdc3	3.5155	7.20209e-15			Riok3	-3.21889	4.77983e-14
	Olfr1419	3.00284	4.23298e-15			Ube2r2	-3.10689	4.63977e-15			Ybx3	-3.20013	1.04303e-14			Snord87	-3.03332	4.93354e-14
	Prkar2b	-3.02559	5.11884e-15			Isg20	-3.12312	5.41782e-15			Spag6	3.00625	1.16126e-14			Alas2	-3.16039	5.39006e-14
	4933411O13Rik	3.12551	5.44348e-15			Bnip3l	-3.29696	5.74038e-15			Cd24a	-3.11545	1.17399e-14			Grina	-3.04555	6.45439e-14
	Kbtbd8	3.06249	6.76568e-15			4933411O13Rik	3.13897	5.79551e-15			Gabarap	-3.03273	1.369e-14			Ghitm	-3.20599	7.01882e-14
	Popdc3	3.51616	7.19386e-15			Kbtbd8	3.05126	7.62635e-15			Creg1	-3.09075	1.81736e-14			Serpinb1b	3.1125	7.13251e-14
	Fth1	-3.44808	1.16336e-14			Popdc3	3.52041	8.23266e-15			Serinc3	-3.33948	2.35207e-14			Dnm1	3.09955	1.02663e-13
	Fam220a	-3.37398	1.21159e-14			Cd24a	-3.00643	8.51478e-15			Olfr937	3.18765	3.01218e-14			Gda	-3.17733	1.06968e-13
	Usp15	-3.11723	1.5749e-14			Sh3glb1	-3.00521	9.27231e-15			Clec1b	-3.0124	4.23329e-14			Bloc1s6os	3.18034	1.14884e-13
	Olfr937	3.18579	3.22079e-14			Usp15	-3.0913	9.64411e-15			Serpinb1b	3.13044	6.31187e-14			Lamb1	3.04913	1.22879e-13
	Hbb-b2|Hbb-bt	-3.19337	3.4747e-14			Ghitm	-3.27014	1.40159e-14			Sh3glb1	-3.05414	7.89792e-14			Rnf10	-3.04458	1.2824e-13
	Nrgn	-3.01181	3.49287e-14			Srgn	-3.03064	1.42085e-14			Dnm1	3.10235	1.00353e-13			Ctla2a	-3.11197	1.76789e-13
	Serpinb1b	3.14728	6.07812e-14			Fam220a	-3.36388	1.45348e-14			Bmp2k	-3.01786	1.13526e-13			Atp5h	-3.17197	2.06285e-13
	Dnm1	3.09812	1.03458e-13			Olfr937	3.18619	3.75363e-14			Rn7sk	-3.50772	1.15255e-13			Olfr591	3.01754	2.48107e-13
	Rhoa	-3.12405	1.06123e-13			Serpinb1b	3.14329	7.31747e-14			Lamb1	3.04934	1.17485e-13			Plek	-3.06664	3.83227e-13
	Bloc1s6os	3.17537	1.16203e-13			Dnm1	3.09971	1.18416e-13			Bloc1s6os	3.1737	1.18033e-13			Cd24a	-3.04712	6.86825e-13
	Lamb1	3.05307	1.20536e-13			Bloc1s6os	3.18542	1.26708e-13			Olfr591	3.04317	2.04578e-13			Epb41	-3.0839	9.14029e-13
	Rac1	-3.07161	1.95081e-13			Lamb1	3.04681	1.46641e-13			Car2	-3.21688	3.98171e-13			Serinc3	-3.28436	1.2903e-12
	Olfr591	3.05895	2.20816e-13			Pdlim1	-3.02975	1.78075e-13			Ypel5	-3.14949	5.76165e-13			Btbd35f23	3.27806	3.6166e-12
	Ctsb	-3.10737	3.21134e-13			S100a10	-3.07815	1.81167e-13			Fam220a	-3.34715	7.26096e-13			Car2	-3.21087	6.34376e-12
	Uba52	-3.00461	3.36984e-13			Hbb-b2|Hbb-bt	-3.22265	1.8155e-13			Alas2	-3.11348	8.21584e-13			Cyp4b1-ps2	-3.02938	8.59379e-12
	Bnip3l	-3.13186	1.44922e-12			Olfr591	3.0495	2.50861e-13			Grin2a	3.01685	1.34235e-12			Prox2os	3.04703	3.25181e-11
	Grin2a	3.01261	1.61358e-12			Fth1	-3.47704	2.60767e-13			Zfp930	3.00178	1.96558e-12			Ybx3	-3.03559	7.20008e-11
	Zfp930	3.00115	2.08435e-12			Aldh1a1	-3.11211	2.77983e-13			Epb41	-3.10285	3.10363e-12
	Car2	-3.16273	2.55335e-12			Ppbp	-3.01587	7.27786e-13			Btbd35f23	3.27345	3.5182e-12
	Cat	-3.38534	3.26215e-12			Creg1	-3.00856	1.05365e-12			Fth1	-3.39423	3.95229e-12
	Btbd35f23	3.27578	3.72892e-12			Grin2a	3.01394	1.65634e-12			Prox2os	3.05206	3.07168e-11
	AI662270	-3.0143	5.69424e-12			Zfp930	3.00281	2.43616e-12			Ppbp	-3.07512	3.51199e-11
	Ybx3	-3.06794	8.80935e-12			Btbd35f23	3.28112	4.35889e-12
	Prox2os	3.05066	3.27759e-11			Gabarap	-3.03966	6.51695e-12
	Ppbp	-3.01112	3.44128e-11			Prox2os	3.0435	4.02377e-11
						Cat	-3.01097	1.08458e-10

## Sheet: 12-month exposure
1 µg MWCNT	DEGs	logFC	adj.P.Val		10 µg MWCNT	DEGs	logFC	adj.P.Val		40 µg MWCNT	DEGs	logFC	adj.P.Val		80 µg MWCNT	DEGs	logFC	adj.P.Val
	Asb12	3.58369	4.65758e-22			Asb12	3.57439	2.45257e-23			Rn7sk	-3.69445	1.17821e-20			Asb12	3.5874	2.32788e-20
	Riok3	-3.44726	4.65758e-22			Glrx5	-3.38819	2.62404e-23			Asb12	3.58098	1.17821e-20			1700026J12Rik	3.52751	2.32788e-20
	1700026J12Rik	3.51879	4.65758e-22			1700026J12Rik	3.50284	2.62404e-23			Glrx5	-3.38819	1.97836e-20			Tent5c	-3.5188	2.32788e-20
	Gm5800	3.42476	4.65758e-22			Gm5800	3.42083	2.62404e-23			Mir217	3.55543	1.97836e-20			Glrx5	-3.38819	2.32788e-20
	Sh3bgrl3	-3.35744	4.65758e-22			Mir217	3.54188	2.62404e-23			1700026J12Rik	3.51483	1.97836e-20			Il13ra2	3.36189	2.32788e-20
	Ypel5	-3.25629	4.65758e-22			Il13ra2	3.34519	2.90159e-23			Gm5800	3.42248	1.97836e-20			Mir217	3.53466	2.32788e-20
	Usp25	-3.25718	4.65758e-22			Prdx2	-3.2568	2.90159e-23			Il13ra2	3.35909	2.14965e-20			Gm5800	3.40558	2.44146e-20
	Mir217	3.54067	4.65758e-22			Lgi1	3.15747	5.1811e-23			Prdx2	-3.2568	2.14965e-20			Ypel5	-3.25689	2.46693e-20
	Mbnl1	-3.31501	4.65758e-22			Zfand3	-3.08431	6.64829e-23			Mbnl1	-3.31501	2.14965e-20			Cd53	-3.18368	3.34166e-20
	Il13ra2	3.36469	4.65758e-22			Itgb1	-3.10499	6.64829e-23			Usp25	-3.24987	2.14965e-20			Snx3	-3.15838	3.51128e-20
	Cox8a	-3.15247	5.90309e-22			Ccni	-3.07769	7.44366e-23			Cox8a	-3.15247	2.73818e-20			Nusap1	-3.19737	3.51128e-20
	Cd53	-3.17112	9.88669e-22			Itih5l-ps	3.29477	7.44366e-23			Ube2k	-3.18756	3.16518e-20			Ctse	-3.26674	3.54724e-20
	Eif3h	-3.11483	1.01055e-21			5730408K05Rik|Mir5136	3.09319	7.44366e-23			Fgfr1op2	-3.09178	3.16518e-20			Ccni	-3.0871	3.54724e-20
	Memo1	-3.10479	1.01055e-21			Plxna2	3.00619	7.69432e-23			Ccni	-3.0857	3.16518e-20			C030005K15Rik	3.08806	3.54724e-20
	Actb	-3.0767	1.01055e-21			C030005K15Rik	3.0956	8.61371e-23			Lgi1	3.15858	3.16518e-20			5730408K05Rik|Mir5136	3.09738	3.54724e-20
	Rap1a	-3.10999	1.01055e-21			AY761185	3.46172	1.09782e-22			5730408K05Rik|Mir5136	3.11736	3.16518e-20			Cd109	3.4508	3.54724e-20
	Itih5l-ps	3.32195	1.01055e-21			Aldh2	-3.32343	1.29961e-22			Hspa8	-3.12082	3.16518e-20			Lgi1	3.18001	3.54724e-20
	Ccni	-3.07501	1.01055e-21			Epb42	-3.03572	1.42862e-22			C030005K15Rik	3.11218	3.57349e-20			Itih5l-ps	3.29709	3.54724e-20
	Cd52	-3.01709	1.01055e-21			Mbnl1	-3.2787	1.42862e-22			Actr2	-3.06586	3.57349e-20			Memo1	-3.09794	4.29461e-20
	Rtn3	-3.03012	1.01055e-21			Olfr1419	3.01866	1.72215e-22			Itih5l-ps	3.28943	3.6964e-20			Tmem225	3.01147	4.34197e-20
	C030005K15Rik	3.1076	1.01055e-21			Mir449b	-3.073	1.73956e-22			Plxna2	3.03567	4.06933e-20			Fcmr	-3.02726	5.85657e-20
	Snord82	-3.27496	1.01055e-21			Actb	-3.04685	1.79183e-22			Arl6ip1	-3.03647	4.74104e-20			Plxna2	3.03031	5.85657e-20
	Tmem225	3.01148	1.01055e-21			Snx3	-3.13397	2.09135e-22			Fcmr	-3.02443	4.76388e-20			AY761185	3.48405	6.04611e-20
	Ube2k	-3.17191	1.01055e-21			Vmn1r199	3.3533	2.36026e-22			Skint11	3.14333	5.17954e-20			Rn7sk	-3.65124	7.85258e-20
	Plxna2	3.06085	1.01055e-21			Cd109	3.47264	2.79472e-22			Actb	-3.05704	5.17954e-20			Mbd3l2	3.00877	7.85258e-20
	Slc7a5	-3.03694	1.03691e-21			Popdc3	3.52363	2.79472e-22			AY761185	3.48007	5.17954e-20			Snord49b	-3.22059	7.85258e-20
	Cd109	3.46587	1.13871e-21			Thbs1	-3.26655	2.79472e-22			Zfp541	3.18162	5.17954e-20			Olfr1419	3.03805	9.5803e-20
	Rpl32	-3.0224	1.29344e-21			Psme3	-3.24014	2.93072e-22			Cd109	3.43611	5.74689e-20			Vmn1r199	3.36941	9.80143e-20
	Ezh2	-3.02028	1.32599e-21			Cd53	-3.14068	3.16159e-22			Capzb	-3.1992	5.74689e-20			Aldh2	-3.32455	1.16121e-19
	Lgi1	3.19905	1.32599e-21			Ly6a	-3.03375	3.23957e-22			4930579O11Rik	3.01163	6.09933e-20			Mir449b	-3.05827	1.20133e-19
	AY761185	3.46844	1.3906e-21			Rpl14	-3.0098	3.33469e-22			Olfr1419	3.03655	7.0352e-20			Popdc3	3.53732	1.20133e-19
	5730408K05Rik|Mir5136	3.10794	1.52921e-21			Krtap19-5	3.55792	3.70614e-22			Nusap1	-3.15951	7.78359e-20			Zfp541	3.16092	1.33704e-19
	Actr2	-3.04211	1.52921e-21			Tent5c	-3.46995	4.98942e-22			Rhoa	-3.22073	8.17303e-20			Skint11	3.14109	1.81357e-19
	Mbd3l2	3.0327	1.67244e-21			S100a10	-3.24831	5.03727e-22			Snx3	-3.12917	8.17303e-20			Krtap19-5	3.56928	2.02162e-19
	Glrx5	-3.35664	2.00848e-21			Ttc41	3.59128	5.2786e-22			Cd53	-3.1533	8.17303e-20			Psme3	-3.20831	2.92833e-19
	Ube2l6	-3.47487	2.17395e-21			Zfp541	3.15462	5.91667e-22			Mir5099	-3.16728	8.2904e-20			Ttc41	3.59375	2.92833e-19
	Myh9	-3.06812	2.17395e-21			Skint11	3.16901	7.5682e-22			Psme3	-3.22568	8.84817e-20			Gm13707	3.12321	3.53036e-19
	Olfr1419	3.05106	2.39076e-21			Crx	3.06677	9.28107e-22			Vmn1r199	3.36096	8.85811e-20			Capzb	-3.16169	3.90172e-19
	Ptbp3	-3.20039	2.56618e-21			Mir291a|D7Ertd143e|Mir293|Mir292|Mir294|Mir295|Mir291b	3.08627	9.7851e-22			Snord82	-3.22528	8.97669e-20			Crx	3.07349	4.8959e-19
	Snx3	-3.10361	3.10894e-21			Wdr26	-3.08535	1.07872e-21			Myh9	-3.06141	8.97669e-20			Mir291a|D7Ertd143e|Mir293|Mir292|Mir294|Mir295|Mir291b	3.06517	5.53834e-19
	Vmn1r199	3.3668	3.34271e-21			Rb1	-3.08032	1.26735e-21			Popdc3	3.53857	1.18241e-19			Pip4k2a	-3.10028	6.06573e-19
	Aldh1a1	-3.37427	3.40478e-21			Gm13999	3.49325	1.28587e-21			Ly6a	-3.03776	1.39957e-19			Gm13999	3.50392	6.23198e-19
	Popdc3	3.53787	3.48836e-21			Galntl5	3.29977	1.33741e-21			Olfr1217	3.07917	1.6847e-19			Galntl5	3.30802	6.68444e-19
	Sell	-3.1389	3.81614e-21			Ctse	-3.24456	1.3697e-21			Krtap19-5	3.56239	1.88406e-19			Olfr545	3.19328	7.53732e-19
	Capzb	-3.16569	4.55452e-21			Olfr1217	3.09382	1.65809e-21			Ctse	-3.24061	2.33117e-19			Zfp532	3.16844	9.98125e-19
	Fcmr	-3.00202	4.55452e-21			Zfp532	3.13552	2.06047e-21			Zfand6	-3.03513	2.5122e-19			Ly6a	-3.0036	1.10212e-18
	Krtap19-5	3.56825	6.2054e-21			Gm13707	3.11065	2.20068e-21			Ttc41	3.59284	2.71008e-19			Efcc1	3.40304	1.13607e-18
	Emp3	-3.15859	6.4158e-21			Efcc1	3.39992	2.25102e-21			Gm14061	3.0113	2.97061e-19			Olfr1217	3.01153	1.29606e-18
	Olfr1217	3.14075	6.79313e-21			Olfr545	3.14592	2.31077e-21			Mir449b	-3.03162	3.35026e-19			Ghitm	-3.34507	1.37525e-18
	Psme3	-3.23045	7.60052e-21			Myh9	-3.02808	2.48613e-21			Mir291a|D7Ertd143e|Mir293|Mir292|Mir294|Mir295|Mir291b	3.08089	3.38327e-19			Epb41	-3.17261	1.53101e-18
	Zfp541	3.18281	8.10799e-21			Ube2k	-3.12965	3.0669e-21			Rac1	-3.17894	3.48377e-19			S100a10	-3.1809	1.66271e-18
	S100a10	-3.23685	8.14493e-21			Emp3	-3.11978	3.22077e-21			Crx	3.06312	4.12036e-19			Itgb1	-3.0296	1.73502e-18
	Fgfr1op2	-3.03539	8.29573e-21			Ube2l6	-3.44926	3.45329e-21			Pip4k2a	-3.07069	4.19629e-19			Gnb3	3.06416	1.99016e-18
	Ttc41	3.59326	9.89834e-21			Gnb3	3.03541	4.3213e-21			Ptbp3	-3.20336	4.47481e-19			Krtap4-1	3.02248	2.36072e-18
	Gm14061	3.02343	1.43228e-20			Cox8a	-3.10605	4.99813e-21			Blvrb	-3.09442	4.67381e-19			Myh9	-3.00074	2.43452e-18
	Crx	3.09895	1.63161e-20			Gpr21	3.05824	7.72705e-21			Gm13707	3.10249	4.75864e-19			Gpr21	3.10166	2.85108e-18
	Snord49b	-3.17581	1.97613e-20			Rn7sk	-3.60444	7.78773e-21			S100a10	-3.19583	5.93737e-19			Ube2k	-3.09984	2.86621e-18
	Gm13707	3.12828	2.16538e-20			Usp15	-3.1923	1.01235e-20			Galntl5	3.31862	5.94683e-19			Fgfr1op2	-3.00701	2.88162e-18
	Tent5c	-3.45678	2.16538e-20			Memo1	-3.0356	1.387e-20			Gm13999	3.49957	6.21338e-19			Snord82	-3.0738	4.48344e-18
	Nusap1	-3.14926	2.3728e-20			Myl9	-3.30066	2.00763e-20			Olfr545	3.1645	7.13949e-19			Sh3bgrl3	-3.28899	4.81986e-18
	Gm13999	3.50643	2.42422e-20			Bnip3l	-3.35012	2.2441e-20			Arhgap10	-3.03446	7.39422e-19			Spag6	3.03344	6.10676e-18
	Itgb1	-3.06847	2.42422e-20			Crym	3.41553	2.36265e-20			Fam213a	-3.3118	8.1018e-19			Riok3	-3.34865	6.59863e-18
	Galntl5	3.31159	2.50814e-20			9230009I02Rik	3.21511	2.43417e-20			Aldh2	-3.27608	8.1018e-19			9230009I02Rik	3.24824	6.64492e-18
	Hspa8	-3.06548	3.15516e-20			Dhrs2	3.10697	3.19333e-20			Zfp532	3.14628	9.45377e-19			Crym	3.43772	6.72198e-18
	Olfr545	3.18673	3.15516e-20			Tal2	3.00997	3.79356e-20			Efcc1	3.40252	1.03861e-18			Ube2l6	-3.41661	8.43505e-18
	Zfp532	3.18208	3.44292e-20			Hcn2	3.2152	4.96873e-20			Bmp2k	-3.10612	1.0715e-18			Dhrs2	3.12972	8.99435e-18
	Malat1	-3.02796	3.6507e-20			Fam183b	3.41919	5.53048e-20			Tmem150cos	3.01729	1.15435e-18			Tal2	3.0543	9.28779e-18
	Efcc1	3.40904	4.36717e-20			Serpina16	3.0406	6.89688e-20			Gm15772	-3.20145	1.15435e-18			Serpina16	3.05869	1.33031e-17
	Pip4k2a	-3.06763	4.42159e-20			Amot	3.01845	7.04509e-20			Gnb3	3.06805	1.72386e-18			Hcn2	3.23145	1.37532e-17
	Prkar2b	-3.08164	5.12218e-20			Olfr1416	3.2249	9.28681e-20			Gpr21	3.0676	3.23104e-18			Gm13093	3.00714	1.73485e-17
	Myl9	-3.29298	6.30282e-20			1700085C21Rik	3.1369	9.47991e-20			Ube2b	-3.16117	5.75044e-18			Fam183b	3.42347	1.76758e-17
	Skint11	3.16895	6.9562e-20			Masp1	3.07164	1.14261e-19			Gp9	-3.46753	5.88534e-18			Isg20	-3.28209	1.86153e-17
	Krtap4-1	3.04599	9.88983e-20			Gm15772	-3.10018	1.15327e-19			9230009I02Rik	3.23166	7.3085e-18			Amot	3.04075	1.90445e-17
	Gnb3	3.06409	1.09334e-19			9530027J09Rik	3.32385	1.26389e-19			Crym	3.43628	7.3085e-18			Olfr1416	3.25477	2.01e-17
	Mir291a|D7Ertd143e|Mir293|Mir292|Mir294|Mir295|Mir291b	3.1205	1.13369e-19			Blvrb	-3.07567	1.30295e-19			Hba-a1|Hba-a2	-3.51011	9.41148e-18			1700085C21Rik	3.18099	2.02457e-17
	Prdx2	-3.18986	1.19295e-19			Olfr1248	3.42364	2.41952e-19			Tal2	3.03964	9.57428e-18			Emp3	-3.08096	2.4991e-17
	Zfand6	-3.02424	1.26423e-19			Vmn1r40	3.02884	3.57135e-19			Dhrs2	3.11138	1.19929e-17			Usp25	-3.06408	2.55648e-17
	Gpr21	3.10285	1.47866e-19			Ccser1	3.06671	3.60493e-19			Atpif1	-3.12761	1.24676e-17			Masp1	3.10634	2.55648e-17
	Mir449b	-3.03254	1.47866e-19			Gm16041	3.15769	3.87752e-19			Ypel5	-3.17512	1.47413e-17			Clec1b	-3.03817	2.64126e-17
	Tmem150cos	3.03027	2.08322e-19			Ghitm	-3.29657	5.22967e-19			Hcn2	3.21524	1.60221e-17			9530027J09Rik	3.32832	3.5132e-17
	Pdlim1	-3.11732	2.08753e-19			Gpr85	3.11992	5.48273e-19			Fam183b	3.42674	1.6294e-17			Ppp1cb	-3.33042	3.5401e-17
	9230009I02Rik	3.24268	3.75575e-19			Gadd45a	-3.02797	5.48385e-19			Gm13093	3.00586	1.66701e-17			Gm15772	-3.14583	4.82866e-17
	Crym	3.43509	3.85623e-19			Sdcbp2	3.05271	6.82128e-19			Serpina16	3.07104	1.67387e-17			Ptbp3	-3.16468	5.54866e-17
	Rn7sk	-3.59934	4.21029e-19			Alox12	-3.02657	6.96453e-19			1700085C21Rik	3.16557	2.01803e-17			Olfr1248	3.42387	5.7222e-17
	Spag6	3.00995	4.40818e-19			Pip4k2a	-3.06882	7.24722e-19			Amot	3.02894	2.07719e-17			Gm16041	3.18411	6.28306e-17
	Dhrs2	3.15211	5.21507e-19			Riok3	-3.32613	7.55774e-19			Olfr1416	3.25106	2.217e-17			Gpr85	3.14899	6.42608e-17
	Tal2	3.04445	6.39863e-19			Nusap1	-3.11194	7.69175e-19			Esp18	3.02418	2.30842e-17			Lsm12	-3.02207	6.42608e-17
	Gm15772	-3.17084	6.94857e-19			4933411O13Rik	3.10324	9.50849e-19			Rap1a	-3.033	3.48943e-17			Vmn1r40	3.07186	6.44939e-17
	Ube2b	-3.18492	6.98412e-19			Rn45s	-3.21917	9.51542e-19			Masp1	3.0824	3.52869e-17			Hipk1	-3.03902	6.53263e-17
	Hcn2	3.23158	8.37528e-19			Esp18	3.10773	1.01552e-18			9530027J09Rik	3.31786	3.69112e-17			Ctla2a	-3.23701	6.56296e-17
	Serpina16	3.0841	9.54691e-19			Dnmt3l	3.23726	1.19924e-18			Olfr1248	3.41602	6.51144e-17			Fth1	-3.43491	7.53539e-17
	Amot	3.048	1.06717e-18			St18	3.08092	1.21662e-18			Itga6	-3.01971	7.44198e-17			Ccser1	3.05361	9.22437e-17
	Fam183b	3.43247	1.07215e-18			Hspa8	-3.01834	1.68187e-18			Gm16041	3.18426	8.03437e-17			Gabarap	-3.15921	1.08065e-16
	Olfr1416	3.26091	1.19434e-18			Rac1	-3.03198	1.98248e-18			Riok3	-3.34975	8.10241e-17			Sdcbp2	3.07406	1.19194e-16
	1700085C21Rik	3.17195	1.2268e-18			Vmn1r217	3.03596	2.21001e-18			Vmn1r40	3.0539	8.26267e-17			St18	3.12915	1.65185e-16
	Aldh2	-3.28619	2.0813e-18			Dlg5	3.22906	2.51626e-18			Ccser1	3.05963	8.75727e-17			4933411O13Rik	3.10497	1.81616e-16
	Isg20	-3.33139	2.1069e-18			Epb41	-3.13644	2.62566e-18			Bpifb5	3.00826	9.38869e-17			Dnmt3l	3.24701	2.2234e-16
	Masp1	3.10929	2.1069e-18			Il21	3.02015	2.71497e-18			Gpr85	3.09934	1.11886e-16			Prdx2	-3.11073	2.32243e-16
	Uba52	-3.17045	2.1429e-18			Zfp618	3.24084	3.04699e-18			Sdcbp2	3.06959	1.36778e-16			Gp9	-3.30496	2.60409e-16
	9530027J09Rik	3.33574	2.14758e-18			Gabarap	-3.09627	3.05766e-18			Hbb-b2|Hbb-bt	-3.23893	1.39515e-16			Gm11517|Uba52	-3.0256	2.76665e-16
	Serinc3	-3.34836	2.24017e-18			Isg20	-3.23393	3.16804e-18			Epb41	-3.16064	1.71078e-16			Vmn1r217	3.05485	3.13664e-16
	Alas2	-3.24357	3.37095e-18			Rhoa	-3.17449	3.77542e-18			4933411O13Rik	3.09782	1.95874e-16			Fam71a	3.02315	3.61168e-16
	Hba-a1|Hba-a2	-3.3949	3.37722e-18			Aldh1a1	-3.12267	3.79076e-18			Ube2l6	-3.35935	2.07191e-16			Il21	3.04896	3.7457e-16
	Thbs1	-3.22683	3.53506e-18			Ube2b	-3.1763	4.38321e-18			St18	3.10585	2.13683e-16			Alas2	-3.01528	3.81056e-16
	Gm13093	3.00357	3.66224e-18			Lyz2	-3.06555	4.80599e-18			Dnmt3l	3.24306	2.46982e-16			Dlg5	3.24527	4.06492e-16
	Cmas	-3.05449	3.73392e-18			Olfr971	3.22872	5.39705e-18			Alas2	-3.17158	3.08996e-16			Ube2r2	-3.01152	4.21727e-16
	Vmn1r40	3.08418	3.98269e-18			Hbb-b2|Hbb-bt	-3.11726	5.75168e-18			Fam71a	3.01787	3.44903e-16			Rb1	-3.02832	4.40237e-16
	Olfr1248	3.43013	4.25245e-18			Fam213a	-3.24776	6.33824e-18			Tent5c	-3.40615	3.84585e-16			Zfp618	3.26157	4.5421e-16
	Gm16041	3.2003	4.37437e-18			Alas2	-3.16665	6.58409e-18			Il21	3.0309	4.00803e-16			Olfr971	3.2613	7.32906e-16
	Gpr85	3.14126	4.6181e-18			Serinc3	-3.32542	7.30848e-18			Vmn1r217	3.03836	4.24246e-16			Lonrf2	3.01083	9.07483e-16
	Ppp1cb	-3.37701	4.84127e-18			Smkr-ps	3.03731	7.46453e-18			Memo1	-3.00689	4.73247e-16			Myl9	-3.14255	9.54864e-16
	Gabarap	-3.24517	4.9174e-18			Mpped1	3.18532	8.04171e-18			Dlg5	3.23893	4.73247e-16			Smkr-ps	3.04203	1.07132e-15
	Ccser1	3.06394	5.76321e-18			Gm7247	3.16131	1.40879e-17			Zfp618	3.2634	5.06138e-16			Mpped1	3.18211	1.24884e-15
	Itga6	-3.00076	5.9127e-18			Pdlim1	-3.06323	1.44328e-17			Creg1	-3.09926	6.51112e-16			Gm7247	3.15186	2.07204e-15
	Gp9	-3.41785	5.96993e-18			Hba-a1|Hba-a2	-3.27797	2.35973e-17			Cmbl	3.02421	8.20858e-16			Atp5h	-3.14211	2.6207e-15
	Cd24a	-3.05603	6.08201e-18			Prox2os	3.2856	2.50584e-17			Olfr971	3.24961	8.39778e-16			Zfp616	3.03849	3.02842e-15
	Fam213a	-3.23214	8.35052e-18			Zfp616	3.02098	2.58862e-17			Aldh1a1	-3.24347	9.64455e-16			Prox2os	3.29321	3.03541e-15
	Sdcbp2	3.0867	8.9762e-18			Sh3bgrl3	-3.21492	4.75746e-17			Smkr-ps	3.04843	1.15034e-15			Bnip3l	-3.11561	6.08953e-15
	4933411O13Rik	3.12215	1.42833e-17			Serpinb1b	3.10461	6.38983e-17			Mpped1	3.18813	1.43509e-15			Serpinb1b	3.11557	6.39326e-15
	St18	3.11135	1.68116e-17			Olfr1377	3.19845	1.36148e-16			Snord49b	-3.06343	1.49436e-15			Usp15	-3.12147	6.61385e-15
	Yipf4	-3.00231	1.74549e-17			Bloc1s6os	3.10953	1.47102e-16			Itgb1	-3.001	1.57676e-15			Olfr1377	3.16935	6.75555e-15
	Dnmt3l	3.2515	1.9016e-17			Ybx3	-3.23181	2.07294e-16			Ppp1cb	-3.25549	1.89556e-15			Serinc3	-3.18737	6.86167e-15
	Gm11517|Uba52	-3.22193	1.97003e-17			Cd24a	-3.11861	2.37634e-16			Sh3glb1	-3.00932	2.14033e-15			Bmp2k	-3.03269	7.8962e-15
	Vmn1r217	3.04671	3.11028e-17			Cat	-3.314	5.92445e-16			Usp15	-3.10345	2.50175e-15			Bloc1s6os	3.153	1.03825e-14
	St3gal5	-3.02306	3.14135e-17			Capzb	-3.10547	8.49933e-16			Gm7247	3.14952	2.54864e-15			Fam213a	-3.17604	1.22602e-14
	Fam220a	-3.41326	3.16445e-17			Atp5h	-3.20074	9.02259e-16			Ybx3	-3.19118	2.80556e-15			Ybx3	-3.12859	1.36826e-14
	Il21	3.04326	3.47591e-17			Gp9	-3.32053	1.99436e-15			Zfp616	3.01804	3.89868e-15			Cd24a	-3.15282	1.5511e-14
	Dlg5	3.24778	3.76835e-17			Atpif1	-3.02646	2.07609e-15			Prox2os	3.28004	3.89868e-15			Mbnl1	-3.16874	1.61047e-14
	Zfp618	3.27128	4.0802e-17			Ppp1cb	-3.09153	2.36117e-15			Fth1	-3.41254	5.12226e-15			Snord87	-3.04125	1.87153e-14
	Fam71a	3.02864	4.31466e-17			Fam220a	-3.17385	4.60525e-15			Cd24a	-3.26027	6.416e-15			Hba-a1|Hba-a2	-3.10314	2.05369e-14
	Fth1	-3.49229	6.71385e-17			Snord49b	-3.0337	5.61481e-15			Bnip3l	-3.19783	6.77188e-15			Creg1	-3.04777	4.20308e-14
	Mir5099	-3.06309	6.99763e-17			Olfr577	3.00266	6.00884e-15			Serpinb1b	3.11355	7.95262e-15			Fam220a	-3.38355	6.45931e-14
	Olfr971	3.25904	7.30671e-17			Fth1	-3.36161	7.77016e-15			Olfr1377	3.15586	9.15908e-15			Hbb-b2|Hbb-bt	-3.15119	8.56965e-14
	Cmbl	3.0038	7.67635e-17			Ypel5	-3.05734	1.0152e-14			Isg20	-3.15053	1.36328e-14			Olfr577	3.02562	3.40635e-13
	Lonrf2	3.01965	7.92022e-17			Lamb1	3.04212	1.45704e-14			Emp3	-3.02207	1.3666e-14			Cat	-3.12365	4.75129e-13
	Ypel1	3.0023	7.9234e-17			Mir107	3.10267	1.82302e-14			Lyz2	-3.03564	1.40473e-14			Lamb1	3.06303	8.21464e-13
	Smkr-ps	3.0694	9.30824e-17			Btbd35f23	3.34669	1.96746e-14			Bloc1s6os	3.1381	1.57421e-14			Mir107	3.12358	9.80796e-13
	Rb1	-3.03773	9.76283e-17			Cox6a1	-3.20804	2.0278e-14			Bfsp1	3.00423	3.04136e-14			Btbd35f23	3.36433	1.06262e-12
	Lyz2	-3.182	1.13621e-16			Uba52	-3.05238	4.03396e-14			Ghitm	-3.03894	3.15592e-14			Car2	-3.17446	1.87663e-12
	Mpped1	3.18659	1.27205e-16			Ppbp	-3.02602	4.05594e-14			Serinc3	-3.15676	5.52725e-14
	Cat	-3.33996	1.31262e-16								Thbs1	-3.08069	6.16283e-14
	Gda	-3.12939	1.31515e-16								Fam220a	-3.15699	8.05982e-14
	Sh3glb1	-3.10018	1.90113e-16								Cat	-3.26814	1.20268e-13
	Gm7247	3.16815	2.52405e-16								Gm11517|Uba52	-3.00522	1.2138e-13
	Ctse	-3.15391	2.76185e-16								Sh3bgrl3	-3.16625	1.80608e-13
	Zfp616	3.04077	3.48329e-16								Olfr577	3.02119	4.16306e-13
	Prox2os	3.28771	3.75876e-16								Myl9	-3.08072	6.27937e-13
	Cdr2	-3.02597	4.64554e-16								Lamb1	3.04554	1.09702e-12
	Epb41	-3.10695	6.5213e-16								Mir107	3.10753	1.30553e-12
	Ghitm	-3.00363	7.43388e-16								Btbd35f23	3.35356	1.37282e-12
	Olfr1377	3.19509	7.57106e-16								Atp5h	-3.07256	4.24141e-12
	Serpinb1b	3.12509	7.88142e-16								Car2	-3.02563	4.2928e-11
	Bloc1s6os	3.15949	1.39165e-15
	Bnip3l	-3.14504	1.41417e-15
	Creg1	-3.06486	1.46963e-15
	Bmp2k	-3.04404	1.46963e-15
	Atp5h	-3.20223	1.92354e-15
	Hbb-b2|Hbb-bt	-3.02695	1.81886e-14
	Ctsb	-3.07031	1.82117e-14
	Olfr577	3.03897	5.65884e-14
	Lamb1	3.0635	1.4772e-13
	Mir107	3.12026	1.93685e-13
	Btbd35f23	3.36621	1.98984e-13
	Ybx3	-3.1455	1.01884e-12
	Car2	-3.12827	5.4714e-11
